# Supplementary material for: Sentiment Analysis of Conservation Studies Captures Successes of Species Reintroductions
Source: Patterns (N Y). 2020 Mar 20;1(1):100005. doi: 10.1016/j.patter.2020.100005 (PMC7660424; doi:10.1016/j.patter.2020.100005)
Supplement: Data S1. Raw Data File of the Text Corpus — This data file provides the raw information obtained from the scientific abstract indexing service, Web of Science. We add an abstract number (ARTICLE), line identification number (ID), and publication year (YEAR). Here we also retain many of the field codes (WoS_CODE) from the native database and the contents of that field (WoS_FIELD). A full list of these fields, tags, and explanation can be found at https://bit.ly/2N88xAx. Although we retain all fields reported by the database, here we provide the primary tags of interest. “PT” is the publication type (J = Journal, B = Book), “AU” is the author list, “TI” is the work's title, “SO” is the publication name or source, “PY” is the publication year, and “AB” is the full abstract. [file mmc2.zip]

Archive with 1 entries (1 files):
- Data S1.csv
