# Supplementary material for: Sentiment Analysis of Conservation Studies Captures Successes of Species Reintroductions
Source: Patterns (N Y). 2020 Mar 20;1(1):100005. doi: 10.1016/j.patter.2020.100005 (PMC7660424; doi:10.1016/j.patter.2020.100005)
Supplement: Data S2. Raw File of the Model Results — This file provides the raw sentiment scores for each article (ARTICLE#) from each model (AFINN, BING, NRC, coreNLP, SYUZHET). This also provides the multi-model average scores (ENSEMBLE). The abstracts are listed in the order of publication year (YEAR_PUB), and the full abstract text (ABSTRACT) is provided. [file mmc3.zip]

Archive with 1 entries (1 files):
- Data S2.csv
