# Supplementary material for: Sentiment Analysis of Conservation Studies Captures Successes of Species Reintroductions
Source: Patterns (N Y). 2020 Mar 20;1(1):100005. doi: 10.1016/j.patter.2020.100005 (PMC7660424; doi:10.1016/j.patter.2020.100005)
Supplement: Data S2. Raw File of the Model Results — This file provides the raw sentiment scores for each article (ARTICLE#) from each model (AFINN, BING, NRC, coreNLP, SYUZHET). This also provides the multi-model average scores (ENSEMBLE). The abstracts are listed in the order of publication year (YEAR_PUB), and the full abstract text (ABSTRACT) is provided. [file mmc3.zip › Data S2.csv]

ARTICLE	afinn	bing	nrc	stanford	syuzhet	YEAR	WoS_FIELD
99	0.0000	0.0000	0.0000	-0.2500	-0.5500	1988	In the framework of a project to reintroduce the European lynx, the criteria for the reintroduction of locally extinct animal species, the historical and current distribution of the lynx, its ecological requirements and population genetic aspects of a reintroduction were evaluated. The supply of the animals and a possible inclusion of zoo animals bred in captivity via adoption techniques were dis…
109	0.9444	0.3333	0.6111	-0.4500	0.2500	1988	After a sharp decline in numbers during the early decades of the 20th century, the last raven was found breeding in 1944 (fig. 1). In 1966, a re-introduction project was started. During 1966-78 ravens were imported from FRG (39), GDR (75), and Switzerland (2) (appendix 1). The imported ravens were partly kept in cages and partly released (appendix 1). Most young hatched in the cages were released…
113	-0.2222	0.1111	0.6667	-0.3889	0.5778	1988	Lathyrus pisiformis was recently found at 14 localities in Poland (known from 21 localities altogether). 9 of them occur at the Kielce-Sandomierz Upland (central Poland), the other five are scattered in the North Poland. The latter ones are marginal, at the NW outskirts of the general distribution of this species. The distribution center of L. pisiformis occurs in the South Siberian province, in …
122	-0.3333	-0.3333	-0.6667	-0.5000	-0.4167	1989	By help of questionnaires sent to the respective organisations maps on the present distribution of roe deer, follow deer and red deer in Spain were elaborated. At the beginning of this century most of these species were extinguished because of bad hunting politics. They were reintroduced in the sixties and, together with rural depopulation and decrease of predators, spread widely.
126	0.7273	0.0909	0.3636	-0.3182	0.6409	1989	In vitro seed germination of Bletia urbana was achieved on two basal media (KC and MS) with organic supplements. Cultures were maintained in three environmental conditions. Germination, defined as the presence of protocorms with one leaf primordium one month after culture, occurred under all the conditions levels, varying from 21-100%. Not all germinated seeds reached the adult stage (defined as …
127	0.5000	0.0000	1.0000	-0.3333	0.2417	1989	Cupressus dupreziana has been proclaimed by IUCN as one of the twelve mostly endangered plant species on a world scale. Information is presented on the relict population in the Tassili Range in the extreme south-east of Algeria. Successful reintroduction of six-year-old trees from Czechoslovakia to Tassili is described. Dendrochronological investigation showed a very complex tree-ring structure. …
133	0.5000	0.3333	1.1667	-0.3333	0.6083	1989	Between 1967 and 1978, 145 Ibexes were reintroduced in Haute-Savoie. In 10 different sites. The choice of the massifs was governed by the ecological knowledge available about the species, but without any thorough study. In 1986, the National Research Program on the Ibex made it possible to evaluate this project. At present, the population is estimated to consist of 700 individuals, i.e. 36% of th…
141	1.0000	0.1667	1.0000	-0.5000	0.6083	1990	Hawaii Volcanoes National Park has supported a Nene Reintroduction Programme since 1974. The Resources Management Division is responsible for the management and monitoring of birds within and adjacent to the Park boundaries. The management aim has been to work toward the production of a wild, self-sustaining population. The method employed in order to achieve this has been to release captive-bred…
142	1.5000	1.0000	0.0000	0.0000	0.6500	1990	Breeding results and recolonization data are reported for a ten-year project of the German nature conservation association, Bund Naturschutz, aimed at reintroducing the European wildcat (Felis silvestris silvestris) in Bavaria. Criteria for successful reintroduction of endangered animal species are discussed and their fulfillment in the wildcat reintroduction program is evaluated.
144	-0.2222	0.0000	1.2222	-0.4444	0.3500	1990	A survey of ibex (Capra ibex ibex L) habitat in the European Alps reveals for 1983 a total number of c. 18,000 animals. Of these, Switzerland and Italy account for respectively 56% and 25%, followed by Austria with 10% and France with 7%, while the remaining numbers occur in Germany and Yugoslavia. There is still a potential for further re-introduction of the ibex in five major mountain massifs i…
148	-0.3667	0.2333	-0.5000	-0.3833	0.0167	1990	The lynx (Lynx lynx, L.1758) was indigenous to the Black Forest until the 17th century. At the end of the 30-Year War, an increased persecution of the lynx by means of hunting began. This subsequently caused an almost complete disappearance by the end of that century and finally lead to a total extinction during the 18th century. Derived from Wuerttemberg hunting records from the beginning of the…
151	0.4000	0.2000	0.2000	-0.4000	0.7100	1990	Twenty-seven ponds were restored or created at Feyent Country Park, Middlesex, in the London Borough of Brent during the 1980s. The ponds have been colonised by 68 plant species, the distribution of which is described. Since the start of the pond restoration programme, several new species have been recorded in the ponds and many species have increased their range. About 22 species have been intro…
162	0.8571	-0.4286	0.2857	-0.5714	0.4143	1990	Mountain sheep (Ovis canadensis) are closely associated with steep, mountainous, open terrain. Their habitat consequently occurs in a naturally fragmented pattern, often with substantial expanses of unsuitable habitat between suitable patches; the sheep have been noted to be slow colonizers of vacant suitable habitat. As a result, resource managers have focused on (1) conserving "traditional" mou…
163	0.7500	0.3750	0.5000	-0.4375	1.0875	1991	Efforts to restore the endangered masked bobwhite (Colinus virginianus ridgwayi) to its former range have required 1) habitat acquisition, restoration, and preservation; 2) captive propagation; and 3) reintroduction of captive-bred stock. In its role to recover the masked bobwhite, the Patuxent Wildlife Research Center (U.S. Fish and Wildlife Service) has refined captive breeding techniques; prov…
173	-0.2500	-0.2500	0.2500	-0.5000	-0.1875	1991	The cytogenetic survey of a captive population of Arabian Oryx (Oryx leucoryx) in Saudi Arabia has permitted the detection of a Robertsonian translocation involving chromosome pairs 17 and 19. This population has been constituted with animals from various arabian peninsula countries. The origin of this translocation is uncertain. Our results suggest that it originated from Qatar.
176	0.0000	0.0000	0.3333	-0.5000	0.2000	1991	On July 11th 1990 beaver Castor fiber L., 1758 was seen in the river Rur, near Kuechelscheid in the Hautes Fagnes. To our knowledge this was the first beaver seen in Belgium since 1848. It seems very likely that the animal orignates from a German reintroduction project in the northern Eifel.
177	1.0000	0.0000	-0.3333	-0.5000	0.1000	1991	The continuing loss of isolated headwater populations of brook trout (Salvelinus fontinalis) in the southern Appalachians [USA] cannot be attributed solely to competition from invading rainbow trout (Oncorchynhus mykiss). Brook trout in headwater habitats may even enjoy a competitive advantage over rainbows, yet they continue to experience local extinctions due to demographic stochasticity and na…
178	0.2500	-0.1250	0.5000	-0.2500	0.1688	1991	Fishes of seven North Carolina and South Carolina [USA] river systems were sampled to determine the distribution and current status of two fishes, the sandhills chub Semotilus lumbee and the pinewoods darter Etheostoma mariae both endemic to the Carolina Sandhills area. A total of 261 localities in 15 counties was sampled. The chub was found at 53 of these localities, and the darter at 37. The ch…
180	-0.5000	-0.6667	1.0000	-0.4167	1.1167	1991	The inland waters of Australia have been colonized successfully by 20 species of freshwater fishes introduced to the continent, including 6 poeciliids, 3 salmonids, 4 cyprinids, 5 cichlids, 1 percid and 1 cobitid, all of which reproduce there in the wild. The ecological and genetic consequences of fish introduction and translocations have concerned scientists and water authorities since the late …
183	0.2000	0.4000	1.4000	-0.4000	0.7900	1991	Beginning in the 1500s, over-exploitation and poaching led to a steady decline of ibex (Capra ibex ibex) numbers in the European Alps. The use of ibex products in many folk remedies guaranteed high financial returns for the hunter and resulted in the relentless pursuit of this species. By the early 1800s, < 100 animals survived in a single population in the Italian Gran Paradiso mountain massif.T…
184	0.1176	-0.2353	-0.4706	-0.3824	-0.0206	1991	Przewalski's horses (Equus przewalskii) are believed to be extinct in the wild; the current known population of 797 animals exists wholly in zoos. The Species Survival Commission of the International Union for Conservation of Nature and Natural Resources is proposing to reintroduce this endangered species into its former Mongolian habitat within the next decade. Knowledge of the behavior of harem…
185	0.6154	0.8462	1.3077	-0.4231	0.6423	1991	Natural populations of woody perennials on lead-mining sites in the Mechernich area of the Eifel Mountains were investigated with respect to soil factors determining the degree and type of heavy metal tolerance. Salix caprea L. (Goat Willow) grew on soils with up to 17000 mg kg-1 total lead (ca. 4000 mg kg-1 ammonium acetate-exchangeable Pb). Betula pendula Roth (Silver Birch) was found on soils …
186	-0.3125	-0.3125	0.4375	-0.2188	0.1438	1991	Jordan lies at a meeting-point of three zoogeographical areas: the Palaearctic, the Afrotropical, and the Oriental - circumstances which were conductive to habitat diversity in Jordan and hence the diversity and often abundant occurrence of different floral and faunal elements.The present paper gives information about the history and past occurrence of large mammalian species and their population…
187	-0.8571	-1.0000	-0.2857	-0.5000	-0.4143	1991	The proposition is examined that cytogenetic studies are needed in the conservation of wild captive animals. Several cases of polymorphic species have hybridized to produce infertile offspring. In several gazelle species, this accidental hybridization among look-alike animals has led to the extinction of zoo populations. The suggestion that this is always the result of inbreeding is thus erroneou…
188	1.2000	0.1000	0.4000	-0.4500	0.4600	1991	The little spotted kiwi (Apteryx owenii) is probably extinct on both main islands of New Zealand. Its only known surviving population is on Kapiti Island (1,970 ha). Translocations to other offshore islands are seen as essential to the survival of the species. In this paper we discuss the criteria for assessment of islands for translocations, and the early results of two transfers. Only five of >…
189	0.1000	-0.1000	0.4000	-0.5000	0.2600	1991	The possible occurrence of low molecular weight, soluble ligands binding copper, zinc, cadmium and lead was investigated in Rhynchostegium riparioides, a widespread moss in flowing waters, which occurs at sites influenced by "heavy" metal contamination as well as ones free of contamination. In order to identify metal complexes with any such ligands, Rhynchostegium plants from an uncontaminated si…
190	1.2857	0.9286	1.0714	-0.2857	1.0214	1991	The black-footed ferret (Mustela nigripes; Mustelidae) is a weasel-like carnivore that preys almost exclusively upon prairie dogs (Cynomys spp.; Rodentia) in central North America. This tightly coupled system and the endangered status of ferrets motivated our predation model. An age-dependent model is formulated, clearly stating and comparing assumptions with the actual biological system. Tenable…
191	1.8000	1.6000	1.8000	-0.4000	1.6700	1991	Conservation strategies involving relocations, repatriations, and translocations (RRT) have been carried out, are underway, or are advocated for a number of endangered and threatened amphibians and reptiles. However, recent reviews of RRT projects involving birds and mammals suggest that the success rate is low and that the factors that lead to endangerment operate to impede effective RRT results…
192	0.0000	-0.3333	-0.3333	-0.3333	-0.4667	1991	Adult populations of water beetles were sampled in an upland loch subject to liming of its catchment prior to the reintroduction of brown trout. Populations generally declined and the commonest species, Hydroporus palustris, was temporarily displaced by Potamonectes depressus elegans before it too declined. The reasons for these changes are discussed.
193	1.1111	0.2222	1.6667	-0.5000	0.8167	1991	During the past several millennia, hundreds if not thousands of Polynesian land bird populations have been reduced or eliminated by human activities-direct predation, habitat alteration, and introduction of predators and pathogens. Many of the surviving populations and species of Polynesian land birds, particularly pigeons, doves, parrots, kingfishers, and passerines, are likely to become extinct…
194	0.3000	0.6000	2.0000	-0.3500	1.1900	1991	Over the past 30 years the black rhinoceros (Diceros bicornis) populations in Africa have dwindled dramatically. To enhance the survival prospects of the species, a national conservation strategy has been developed in South Africa. Its main goal is to formulate and implement policies to increase the southern African rhino population as rapidly as possible. This involves translocating animals from…
196	-1.5000	-1.0000	0.6667	-0.6667	-0.1500	1992	Northern Bald Ibis (Geronticus eremita) is a threatened species, one of the two remaining populations of which went extinct in Birecik in 1989. One of the main reasons for the extinction of this bald ibis population is DDT spraying carried out simultaneously by two government offices in the 1950s. As a result of this insecticide application, 70% of the bald ibis population died because of acute p…
197	-0.1667	0.0000	0.0000	-0.2917	0.0542	1992	Species-rich meadows (Calthion communities) of the Oste valley in northwestern Germany (mowed twice a year) developed into stands of reeds and tall forbs (such as Filipendula ulmaria, Glyceria maxima, Phalaris arundinacea and Urtica dioica) with low species diversity when the management was abandoned. Changes in species composition and dominance, as well as a marked decline in the species diversi…
198	0.2308	-0.0769	0.1538	-0.1538	0.3308	1992	Because of their small size and limited mobiity aquatic insects are seldom recognized as invasive species and only where verifiable historical data exist can introductions of exotic species be confirmed. Records of some generally considered cosmopolitan species could in fact be undocumented introductions. Of the entirely aquatic orders of insects only the Odonata are noted as regular invaders. Tr…
199	-0.3333	-0.4444	0.2222	-0.5556	-0.0778	1992	The Cape Floristic Region (CFR) contains a disproportionate number of southern Africa's Red Data Book plants (70%), freshwater fish (57%), amphibians (43%), butterflies (38%), and reptiles (35%), relative to the small area (4%) of the subcontinent which it occupies. With the exception of reptiles, the vast majority of these species are endemic to the CFR, occurring mainly in mountain and lowland …
200	0.0000	-0.2500	0.6875	-0.3438	0.4031	1992	The so-called "Lage Fronten", situated in the middle of the city of Maastricht, consist of a few remains of 19th century fortifications (a moat, old walls and an earth ridge) and a deserted railway yard situated on the former main earth ridge. This small area (approx. 4.5 ha) is of particular biological interest, since it is one of the two remaining sites in the Netherlands where a small populati…
201	0.8571	0.0000	0.8571	-0.3750	0.4714	1992	Seventy-six greater prairie-chickens (Tympanuchus cupido) were trapped on leks during 1984 (36) and 1985 (40) and released on the Tamarack State Wildlife Area in northeast Colorado in an effort to establish a second self-sustaining population within the state. Leks were established, and reproduction and recruitment were documented. Fifteen different leks were located between 1984 and 1991; 13 wer…
202	0.0000	0.2500	0.5000	-0.2500	0.6750	1992	During a 4-month study in French Polynesia, Pacific Ocean the authors visited 28 islands, seven of which had never been explored by ornithologists. They collected ecological data on endemic land birds, introduced animals and habitats, focusing particularly on the factors involved in population declines and extinctions. As well as hunting and habitat destruction, it appears that introduced predato…
203	0.0000	0.0000	0.1667	0.0833	0.8167	1992	Four 'rehabilitated' hedgehogs from an animal hospital were taken to Yorkshire (England, UK) and radio tracked for two weeks to determine their fate after reintroduction to the wild. One died for reasons not apparently related to the study. The other three (1 male and 2 females) successfully built natural nests, and soon learned the geography of their new environment. They integrated well with th…
204	0.0000	0.2308	0.3846	-0.3462	0.2615	1992	In 1978, the re-introduction-project of the Bearded Vulture into the Alps was started. At that time, the principal purpose was to establish a breeding stock in European zoos as well as a central breeding station (Vienna Breeding Unit). Both WWF (WWF/IUCN-Project 1657/78) and Frankfurter Zoological Society (Project No. 832/78) support this project. The "hacking practice" proved to be the most suit…
209	0.3333	0.6667	1.3333	0.0000	0.3667	1992	A comparison between forest structure and use of forest by Brachyteles at Fazenda Montes Claros and Fazenda Esmeralda in Minas Gerais, Brazil indicated differences in the proportion of large trees available at the two sites. However, despite these differences in forest structure, Brachyteles at both sites showed similar preferences for feeding in trees greater than 25 cm in DBH. The results of th…
210	1.6667	0.1667	1.1667	-0.4167	1.0917	1992	The cheer pheasant Catreus wallichii is an endangered species frequenting open habitats in the Himalayan foothills of Pakistan, India and Nepal. Part of this paper describes how early successional habitats used by cheer at one intensively studied site are maintained by a traditional form of scrub clearance and single-season crop growing on a long rotation, together with seasonal grazing. A review…
211	0.4444	0.0000	0.5556	-0.2222	0.0667	1992	In 1977-78 some 40 Seychelles magpie robins Copsychus sechellarum, the entire world population, survived on Fregate island. These lived in 12 territorial groups of up to six individuals. Their range on Fregate was limited by the amount of feeding habitat, specifically bare earth and leaf litter which occurred under mature shady woodland and in cultivated vegetable gardens. Two attempts were made …
212	0.0000	0.0000	1.0000	-0.6667	0.6000	1992	New data are presented on the foraging ecology, behavior, vocalizations, body masses, and soft part colors of the endemic land birds of Henderson Island (128-degrees-20'W, 24-degrees-20'S), southeastern Polynesia. Population estimates of species range from 720-1820 for Stephen's Lorikeet (Vini stepheni), 3240 +/- for Henderson Island Crake (Porzana atra), 3420 +/- for Henderson Island Fruit-Dove …
213	1.1429	0.0000	1.4286	-0.3571	0.9000	1992	The reintroduction of plants will become an increasingly utilized strategy in plant conservation and protected area management. Reintroduction is the deliberate establishment of individuals of a species into an area and/or habitat where it has become extirpated with the specific aim of establishing a viable self-sustaining population for conservation purposes. Plant reintroduction can involve the…
214	-0.3125	-0.0625	0.1875	-0.4375	0.0594	1992	During September 1989, 700 000 e of black liquor from a paper mill was spilled into the Elands and Crocodile Rivers on the Eastern Transvaal escarpment. The impact of this effluent on the fish populations of these two rivers was monitored. Observations three days after the spill indicated massive fish mortalities in both rivers for a distance of 40 km downstream from the point of discharge down t…
215	1.1818	0.0909	0.1818	-0.3182	0.1591	1992	Three ecologically dominant coral species in a northern Philippine reef were compared in terms of growth and mortality, and responses to transplantation. The purpose of this study was to examine the feasibility of using the species concerned in establishing new coral populations through deliberate fragmentation. The species, Acropora hyacinthus, Pocillopora damicornis and Pavona frondifera, displ…
216	-0.5556	-0.1111	2.1111	-0.5556	0.3222	1992	To help the recovery of a remnant grizzly (Ursus arctos horribilis) population in the Cabinet-Yaak Ecosystem in northwestern Montana, wildlife managers have proposed augmenting the population with bears translocated from a larger population. This proposal has raised fears that translocated bears might endanger human lives and livelihoods. To reconcile the biological needs of this grizzly populati…
217	2.6000	0.6000	2.4000	-0.3000	1.4200	1992	Given the inconsistent history of successful reintroductions, and the likelihood that the use of reintroductions as a management tool will increase, the need for an accepted conceptual model for reintroduction planning seems apparent. This paper proposes the use of social theory for reintroduction planning. The social theory presented by Firey in Man, Mind, and Land: A Theory of Resource Use (196…
218	-1.0000	-0.4444	-1.2222	-0.3889	-0.7500	1992	Translocation of wild ungulates is a common wildlife management tool and an integral component of game farming activities throughout the world, Elk (Cervus elaphus) are a primary species being moved, and the possibility of translocating a hazardous parasite led us to examine the potential for elk to survive infections of meningeal worm (Parelaphostrongylus tenuis), to shed larvae in feces, and th…
219	1.2500	0.7500	-0.5000	-0.5625	0.4438	1993	A nucleus population is a small captive population genetically supported by periodic importation of wild caught animals. Periodic importation will allow nucleus populations to maintain the same amount of gene diversity as larger captive populations that do not import wild caught animals. The function of nucleus populations as envisioned by the IUCN/SSC Captive Breeding Specialist Group (CBSG) is …
220	-1.1429	-1.1429	-2.0000	-0.4286	-1.7286	1993	Disease may play an important role in the decline or extinction of small, isolated animal populations. Disease also has thwarted attempts to reintroduce some endangered captive-bred species. Despite this, the impacts of disease rarely have been considered in the planning and design of reintroduction programmes. A remnant wild population could be decimated by a disease cointroduced with reintroduc…
222	0.2258	0.0000	0.1935	-0.4839	0.1371	1993	The Raven became extinct in The Netherlands in the First half of this century, mainly as a result of human persecution. Regular breeding ended in most areas in the course of the 1920s. In 1966, a reintroduction project was started that appeared to be successful. Since 1976 the Raven has bred annually on the Veluwe, a large wood- and heathland area (1240 km-2). After a period of fluctuating low nu…
223	0.6250	0.1250	1.5000	-0.4375	0.9063	1993	We removed eggs from bald eagle (Haliaeetus leucocephalus) nests in northern Florida from 1985 through 1988 to determine if pairs would lay again and to evaluate how egg removal affected subsequent productivity. Of 58 pairs that had first clutches removed, 45 (78%) laid a second clutch within an average of 29.4 days. In 1 study area, productivity of pairs that had their first clutch removed (1.00…
224	-0.1000	-0.8000	-0.1000	-0.4000	-0.2650	1993	One hundred twenty-eight fecal examinations from 57 muriquis or woolly spider monkeys, Brachyteles arachnoides, and 62 fecal samples from 9 brown howling monkeys, Alouatta fusca, that coexist in the Atlantic forest in southeastern Brazil were examined for evidence of parasite infections. Hosts from 4 sites, 2 in Minas Gerais (EBC and FE) and 2 in Sao Paulo (FBR and PECB), showed differences in pa…
226	-0.2500	-0.2500	-0.2500	-0.5000	-0.0375	1993	Isolated and long established communities of plants and animals serve as natural laboratories for evolutionary studies. Snails of the genus Partula, indigenous to the tiny island of Moorea in the Society Islands, have been studied for over a century. Research on the separation of species by natural barriers, and on the effects of shell chirality, has provided the best information for understandin…
227	0.0000	0.0000	0.0000	-0.5000	0.0500	1993	A cytotaxonomic study was made of Diplodus annularis (Sparidae), Serranus cabrilla and S. scriba (Serranidae) and Gambusia affinis holbrooki (Poecilidae). Inter-individual Robertsonian translocation occurred in D. annularis along with two other chromosome polymorphisms, one being attributed to pericentric inversion, the other involving both the number and location of nucleolus organizer regions (…
228	-1.3333	-0.6667	0.6667	-0.5000	-0.2500	1993	In the last fifty years, 91 reintroductions and reinforcements of Alpine marmots have occurred in is mountainous areas. Most of the reintroductions failed except those attempted in the Alps and Pyrenees, probably because of no formal planning. Increase of species territory and lack of data on population dynamics suggest a limit to reintroductions and the maintainance of well-planned reinforcement…
229	0.5000	0.0000	0.6667	-0.3333	0.1167	1993	The Anjouan Scops Owl Otus capnodes, not recorded with certainty since about 1886, was rediscovered in June 1992. It has usually been treated as a race of Madagascar Scops Owl Otus rutilus but, judging from plumage and especially voice, it is a distinct species. It is found only in the remaining patches of upland forest (above 800 m) on Anjouan (Ndzuani), Comoro Islands, where the population is e…
231	-0.2000	0.0000	-0.4000	-0.5000	0.0300	1993	Geographic chromosomal variation, which in many instances does not correlate with variation in phenotype, is increasingly being detected within both large and small species of mammals. We argue that this cryptic chromosome variation can pose a significant threat to translocation practices involving the admixture of specimens between geographically distant populations. Matings between individuals …
232	0.0000	-0.3333	0.3333	-0.4583	0.2833	1993	The Western Division of New South Wales is an administrative region of 325000 km2 on the eastern fringe of the Australian arid zone. Since European settlement in 1788, 71 species of native mammals have been recorded in the Division, seven more have been documented only as sub-fossils, and a further 15 species occur within 100 km of the Division boundary. At least 27 of the original species have b…
233	-0.3750	-0.2500	1.1250	-0.5000	0.3625	1993	Population characteristics, breeding structure, and sources of mortality of wild water buffalo Bubalus bubalis were studied in Kosi Tappu Wildlife Reserve, a small reserve located in the southeastern lowlands of Nepal, during 1987 and 1988. Comparisons with an earlier census indicated that the population was growing over a 12-year time interval. However, observations on the physical nature of the…
234	0.6154	-0.2308	0.3846	-0.5385	0.5846	1993	During the last decade some fanciful hypotheses about a presumed trend of Marsican Brown Bears spreading largely around, and abandoning Abruzzo National Park, have been suggested or admitted by some authors. To explain this alleged phenomenon various explanations, more or less synergic, have been developed: excessive and uncontrolled tourism and/or massive Wild Boars invasion, as a result of unso…
235	0.0000	0.0000	2.0000	-0.5000	1.1000	1993	The authors review the present knowledge on the distribution of Pelobates fuscus insubricus in north-eastern Italy and report the first results of a reintroduction programme of this species in the same area.
236	1.7500	0.0000	0.7500	-0.2500	1.1750	1993	The value of the preservation of biodiversity, methods of conservation of rare or endangered plants and animals, the role of humans in the distribution of species through introduction (voluntary or involuntary) and reintroduction, and the paradox between natural isolation of species and ecological meshing are wildlife policy is the protection of endangered species in situ or the reimplantation of…
238	0.5000	-0.6000	0.8000	-0.4000	-0.2400	1993	Data from a Badger sett survey undertaken in the mid-1980s were used to calculate the effects of past persecution and land-use changes on Badger numbers. The current British Badger population was estimated to be 41,894 +/- 4404 social groups; if the effects of past persecution were eliminated, the population could be 43,437 +/- 4731 social groups, an increase of 3.7%. Most of this increase relate…
239	-0.5000	-0.2500	-0.2500	-0.5000	-0.1875	1993	The red swamp crawfish Procambarus clarkii (Girard) has been found in the sponge area of the headwaters of the Crocodile River in the Transvaal. Indications are that it occurs in relatively low numbers despite potentially favourable environmental conditions. Predators such as otters may play a role in its control. The danger exists that it may spread further downstream with time or be translocate…
240	1.7000	0.8000	0.7000	-0.3000	0.7200	1993	Germination of Agrostis castellana caryopses is not affected by arsenate. The viability of caryopses of tolerant Agrostis castellana is lower than that of sensitive populations. The possible relation with 'cost' of tolerance is discussed. Tolerant populations of Agrostis castellana and Agrostis delicatula are clearly distinguished by their maximum root growth (MRG) from sensitive populations. The…
242	0.2500	0.0000	0.5000	-0.2500	0.2875	1993	The Shoshone sculpin (Cottus greenei) is found only in springs of the Thousand Springs formation along the Snake River in Idaho. In 1983 a small population of Shoshone sculpin was introduced into an unnamed spring in the Thousand Springs formation in an attempt to increase the range of the species. Previously, the only sculpin in that spring was the mottled sculpin (Cottus bairdi). The Shoshone s…
243	-0.4444	0.5556	1.3333	-0.3889	0.8222	1993	Loss of genetic variability in isolated populations is an important issue for conservation biology. Most studies involve only a single population of a given species and a single method of estimating rate of loss. Here we present analyses for three different Red-cockaded Woodpecker (Picoides borealis) populations from different geographic regions. We compare two different models for estimating the…
244	0.5625	0.2500	0.8125	0.0000	0.6063	1993	The Insecta is the most speciose class in the Animal Kingdom. The insect-plant relationship is the dominant biotic interaction, yet plants have many times the biomass of all animals together. The functional significance of insects is enormous, owing to the large numbers of individuals and great intra- and interspecific variety. Lack of human appreciation of importance, coupled with the general di…
245	0.1111	0.1111	1.1111	-0.4444	0.4944	1993	Less of genetic variation due to population bottlenecks may be a severe threat for the survival of endangered species. Assessment and maintenance of genetic variability are thus crucial for conservation programs related to endangered populations. Scandinavian beavers went through an extensive bottleneck during the last century due to over-hunting. In Sweden the species became extirpated but in No…
246	-1.3333	-0.5000	1.1667	-0.4167	-0.2750	1993	Disease risks are an inherent part of captive breeding, translocation, and reintroduction Programs and of research involving contact between researchers and animals. Thus, quantitative assessment of the risks of disease should be an important part of developing conservation strategies. Population viability analysis (PVA) and the use of computer modeling allows conservation planners to examine the…
247	-0.8889	-0.2222	-0.4444	-0.2778	0.0056	1993	Outbreaks of infectious disease can ruin conservation programs. In order to minimize catastrophic disease outbreaks, it is important to understand the dynamic relationship between populations of threatened hosts and their parasites. The dynamics of the host-parasite relationship are ineluctably linked to host-population density. Intensive conservation management programs are often characterized b…
248	-1.8750	-0.7500	-1.1250	-0.5000	-1.6000	1993	Conservation programs for captive breeding and reintroduction of threatened and endangered species need a means to assess the risk of introducing infectious diseases into or obtaining diseases from the reintroduction environment. Risk assessment is seriously hampered by insufficient knowledge of the diseases of these species. Acquisition of data on the infectious diseases of threatened and endang…
249	0.5000	0.1667	0.3333	-0.0833	0.2500	1993	Diseases in free-ranging wildlife, other than those in species of economic importance or diseases of public health significance. have long been overlooked and thus are rarely monitored. Recent findings, however, demonstrate that disease agents must be considered as integral in shaping many aspects of wildlife behavior and ecology. Very few scientists are trained in or function specifically with t…
250	1.0000	0.0000	0.5000	-0.0833	0.3417	1993	The relocation of wild mammals and birds for the reinforcement of a population or for the reintroduction of a species that has become extinct in its natural range has become a popular wildlife management technique. Concern has been expressed that these translocated wild animals, which often originate in captive-breeding facilities in a distant country, may bring with them diseases and parasites t…
251	0.2857	-0.8571	-1.2857	-0.5000	-0.7071	1993	Many organisms, from viruses to metazoan parasites, can be spread when domesticated or nondomesticated birds are moved from one locality to another. Theoretically, potential pathogens might establish themselves in released wild birds or be spread from them to other species. There are very few fully substantiated accounts of disease problems associated with translocation or releases of wild birds,…
252	0.8182	0.0000	-0.5455	-0.2727	-0.0409	1993	Health and disease are becoming extremely relevant issues for the conservation biology of members of all major groups of vertebrates. The importance of disease in captive propaption, relocation, repatriation, and translocation (RRT) programs is just being appreciated. All of us experience multiple diseases in our lifetimes. Reptiles are not different. They are susceptible to the range of infectio…
253	-0.4545	-0.7273	-1.6364	-0.5000	-0.9000	1993	The impact of some diseases on the translocation of African wildlife has been wide-spread. Rinderpest has remained in Africa since its introduction in 1888. The rigid control measures adopted to prevent the spread of rinderpest. foot-and-mouth disease, and theileriosis to domestic animals in Africa restrict the possible translocation of even endangered species. In some cases, the translocation of…
255	0.1667	-0.1667	-0.0556	-0.3889	0.1583	1993	The farming of freshwater crayfish (astaciculture) is mainly carried out in the southern states of the USA, and in Australia and Europe. Production levels vary with climate but are in the region of 40000 to 60000 tonnes per annum. In addition, at least an equivalent amounts is harvested from the wild, particularly in North America, China, Australia, Kenya, Turkey and Europe. Crayfish farming is u…
256	0.5000	1.0000	1.1667	-0.3333	0.2333	1993	Strong Site tenacity might prevent Palila (Loxioides bailleui), an endangered Hawaiian honeycreeper, from repopulating favorable habitats in their former range. We used radio telemetry during the nonbreeding and breeding seasons to study movements and dispersal rates of 57 Palila. All Palila remained in the study area, and home range sizes and movement distances were small relative to the potenti…
257	-0.6667	-0.3333	0.6667	-0.5000	0.5500	1993	An ecological collapse has precipitated pioneering conservation initiatives in New Zealand. Many terrestrial communities in the New Zealand archipelago have been devastated by over-exploitation, introduced mammals and habitat destruction. More recently, marine ecosystems have been depleted by over-harvesting. To mitigate against these losses, conservation in terrestrial environments has focused o…
258	1.0000	0.5000	1.0000	0.0833	0.7500	1994	Only over the last few decades has there been a concerted effort to develop and refine release methods for threatened species. With the goal of achieving self-sustaining wild populations, three main techniques have been employed: parent-rearing, cross-fostering, and isolation-rearing. Although there are many considerations in developing or selecting the most efficient method for any given species…
259	0.0000	-0.1429	0.0000	-0.4375	0.2571	1994	The wild 'Alala (Corvus hawaiiensis) population has been declining for many years, and only a few pairs of birds are currently reproductively active on the island of Hawaii. A recovery program was initiated in 1993 which included removing eggs from wild nesting birds for artificial rearing and reintroduction. This paper describes the artificial incubation and hand-rearing techniques. Eleven eggs …
260	-0.3529	-0.0588	0.6471	-0.3824	0.0735	1994	In former times capercaillie occurred throughout the Sauerland, while today areas with suitable habitats still exist for this species. In light of this the Research Station for Hunting and Game Damage Prevention of North Rhine/Westphalia conducted reintroduction trials of this species from 1980 to 1992. These trials were located in the area around Hunau a secondary chain of mountains between Fred…
261	0.0000	-0.0909	1.1818	-0.2273	0.5227	1994	The results of rarity species investigation of Kryvyi Rih urban flora are presented. The list of rare, endemic and vanishing plants of Kryvyi Rih urban flora numbers 82 species of 59 general 33 families and 3 sections. There are 16 species from the Red Book of the Ukraine (second edition) among them. Rarity of the species majority depends on the anthropogenous and technogenous factors first of al…
262	0.6667	0.0000	1.3333	-0.5833	0.3917	1994	The florosociological role of a small river basin under the conditions of anthropogenous transformation of the landscape is considered at the example of the Kazenny Torets (the north-western macroslope of the Donetsky ridge, the Don's system). The flora of the Kazenny Torets basin comprises 964 species which are divided into seven groups according to a degree of their modern distribution: 243 spe…
267	0.2500	0.1250	0.5000	-0.5625	0.1438	1994	The Northern Hairy-nosed Wombat Lasiorhinus krefftii now survives only in Epping Forest National Park, central Queensland. The species was formerly more widespread in the Epping Forest region than at present. Its decline appears to have occurred in three distinct episodes of contraction, two of which were associated with prolonged drought. Indirect monitoring of abundance suggests that the popula…
268	1.8571	0.1429	1.8571	-0.5000	0.8857	1994	A programme to improve the conservation status of Whitaker's skink (Cyclodina whitakeri), previously confined to <20 ha of usable habitat, is described. The programme involved eradication of introduced Pacific rats or kiore (Rattus exulans) from 18 ha Korapuki Island (Mercury Islands, north-eastern New Zealand), documentation of the response of five species of resident lizards to release from the…
269	-0.1111	-0.1111	1.1111	-0.3000	0.7056	1994	Six species of Leiopelma frog endemic to New Zealand have been described, but three are extinct. Field surveys have extended the known contemporary ranges of L. archeyi and L. hochstetteri, though sub-fossils reveal that both L. hochstetteri and L. archeyi/hamiltoni were formerly more widespread in New Zealand than they are now. A new North Island population of terrestrial Leiopelma resembling L.…
270	0.5000	0.2500	1.2500	-0.3750	1.4375	1994	Few guidelines address the considerations and criteria necessary for judging the appropriateness of translocating species onto designated conservation areas. This paper presents a dichotomous key that will assist natural resource decision-makers in assessing the biological and genetic needs and impacts of introducing, reintroducing, or augmenting species. I argue that each translocation decision …
271	1.0000	0.1000	0.7000	-0.5000	0.2000	1994	In the upper Great Lakes region, Myriophyllum spicatum, Elodea canadensis, Potamogeton crispus, and Ceratophyllum demersum are the most significant nuisances. M. spicatwn and P. crispus have generally invaded lakes with hard water, abundant nutrients,and a history of disturbance or heavy human use. M. spicatum has declined in some Wisconsin lakes, but not in all that it invaded. The reason for de…
272	0.8571	0.1429	0.4286	-0.2143	0.4000	1994	Zoos are becoming increasingly important as sites for captive breeding programs for endangered animals. The ultimate goal of many of these programs is reintroduction of these species into their natural or restored native habitats. This text presents a multidisciplinary review of captive breeding efforts, including philosophical, biological, and economic aspects. Thirty-one chapters are divided in…
275	-0.6667	0.0000	0.5000	-0.5000	0.0917	1994	The Seychelles warbler Acrocephalus sechellensis was once a highly threatened single-island endemic species with a population of 26 individuals confined to Cousin Island in the inner Seychelles. Following long-term management of Cousin, the population steadily recovered to around 300-360 birds. Given the vulnerability of one small island in the Indian Ocean, the possibility of establishing the sp…
276	0.0000	0.6667	1.2222	-0.5000	0.7500	1994	The number of known sites (populations) documented by conservationists for the natterjack toad Bufo calamita between 1970 and 1990 in Britain rose from 21 to 40, excluding those resulting from translocations. The progressive reduction in rate of discovery of undocumented sites suggests that few further populations will be located. The real overall number of natterjack sites has probably changed l…
277	0.3750	-0.5000	-0.1250	-0.0625	-0.0375	1994	Examining the dynamics of naturally declining populations can be useful in understanding some of the problems encountered by endangered populations. A study of a declining population of vervet monkeys Cercopithecus aethiops provides a unique opportunity to examine factors associated with minimum social group size, a potentially key variable in population viability analysis. The minimum group size…
278	0.2857	0.5714	-0.2857	-0.5000	0.1429	1994	One potential measure to counteract road mortality of common toads Bufo bufo is the establishment of populations at artificially created ponds by translocating adults' This is thought to be difficult because of this species' strong site fidelity. We describe here a successful resettlement of a substitute breeding pond in Northern Germany (Lower Saxony).We first created a barrier system made of us…
279	0.6250	-0.2500	0.6250	-0.3750	0.2688	1994	A survey of historical records revealed that the disappearance of characteristic rich-fen bryophytes such as Scorpidium scorpioides, S. revolvens and Campylium stellatum from the springs of De Mosbeek, the Netherlands, has taken place between 1951 and 1956.A study of the present ecohydrological situation suggests that the present water chemistry (pH, EC and Ionic Ratio) and trophic status (P conc…
280	2.3333	0.1667	1.5000	-0.5000	0.9583	1994	We investigated the effect of five plant and habitat characteristics on the national distribution of scar ce British plants defined as those occurring in 16-50 10 x 10 km squares ('loci'). rn all 139 species considered loci were more aggregated than expected by chance. Habitat, dispersal ability and pollination type were significantly correlated with pattern of locus distribution. Seed size and l…
282	0.1250	0.2500	-0.1250	-0.4375	0.2063	1994	The article briefly reviews one field of plant biotechnology, which can be used in conserving endangered plant species. Micropropagation could be applied to plant species which can not be efficiently propagated by conventional methods. Rubus humulifolius C.A. Meyer is a Rosaceae plant species, which became extinct in 1957 in its only natural habitat in Finland. In 1986 one specimen was taken from…
283	0.4444	0.1111	0.7778	-0.5000	0.3611	1994	In Finland, Pseudophilotes baton schiffermuelleri is an endangered blue butterfly associated with open and dry esker habitats. During this century P. baton has been recorded from about twenty sites, but only one population is known to have survived, at Sakyla, SW Finland. Forest fires and from 1963 onwards the military rifle and grenade shooting ranges have kept the southwestern slopes of the san…
284	1.0000	0.7778	1.5556	-0.6111	0.5333	1994	Gray wolves were systematically and fervently eliminated from the northwestern United States between the mid-1800s and early 1900s. Wolves disappeared from lower elevations first and generally persisted longer in more remote, mountainous areas. Preservation of large tracts of public land, primarily for commodity use, at the tum of the century, had the unforeseen effect of allowing conditions for …
287	1.3333	1.1667	-0.6667	-0.5000	0.4083	1994	Some fem species form spore banks - reservoirs in the soil of viable spores which remain dormant while buried but germinate in light if brought to the surface. The recently discovered characteristics of these spore banks are described. Enough is now known to suggest that they might have a role in the conservation of endangered fem species as alternatives to ex situ collections of sporophytes, gam…
288	-0.6250	0.0000	0.0000	-0.4444	0.1125	1994	Fifty percent of all the mammal species to have become extinct worldwide in the past 200 years have been lost from the Australian fauna giving Australia the worst record for mammal conservation of any country or continent. Sixteen species from a mammal fauna of 245 are believed to be extinct, 26 species now occur only as remnant populations occupying <20% of their former ranges. Offshore islands,…
291	-0.1250	-0.2500	2.0000	-0.4375	1.3875	1994	Re-introductions are increasingly used conservation tools. Often, criteria for re-introducing species are based on policies or politics and little attention paid, albeit theoretical, to understanding what ecological possibilities habitats may have in sustaining introduced animals. Assessing potential carrying capacities is complex but easier for grazers, since biomass of these herbivores is empir…
292	-0.1250	-0.2500	-0.2500	-0.5000	-0.0938	1994	In Thailand, a predominantly Buddhist country, isolated populations of long-tailed macaques (Macaca fascicularis) especially may be found at temples in both rural and urban areas where they are provisioned by people making merit although the monkeys may be shot as agricultural pests in adjacent rice or corn fields in rural areas. At the same time, macaques and gibbons, especially the lar gibbon (…
293	-1.6364	-0.7273	0.0000	-0.4545	-0.2591	1994	The European wildcat, Felis silvestris, faces a number of threats to its population in Scotland and continental Europe. Population minimums probably occurred in Europe at the beginning of the 20th century. Several populations have recovered since, due to some restoration of preferred habitat and a reduction in persecution. Our study of European wildcats in Scotland found that direct killing becau…
294	-0.1667	0.0000	0.8333	-0.5000	-0.0083	1994	We conducted DNA fingerprinting analyses to ascertain the mating system and population genetic structure of the palila, an endangered Hawaiian honeycreeper, which occupies a fragmented range on the Mauna Kea volcano of the island of Hawai'i. DNA fingerprinting of twelve complete families from the Pu'u La'au population revealed no evidence of extrapair fertilization or intraspecific brood parasiti…
295	0.4286	-0.1429	2.0000	-0.5000	0.4214	1994	Deliberate reintroductions of locally exterminated animal species to areas within their former ranges is an increasingly important conservation tool. Most reintroductions are fairly recent and still in an initial phase of population development. There are few long-term studies of reintroduced populations. The aim of this study was to see if the population development of the reintroduced European …
296	1.0000	-0.2000	1.1000	-0.3500	0.4500	1994	The dispersal patterns of radio-collared Corsican mouflon (Ovis musimon) ewes inhabiting a low Mediterranean massif in the south of France were followed. Despite spatial instability being more marked in winter and spring, females (n = 17) remained on a single home range. The changes in spatial behaviour which appeared in March did not seem to be linked solely to ecological parameters. The use of …
297	-0.3529	-0.0588	0.7059	-0.3824	0.0735	1994	In former times capercaillie occurred throughout the Sauerland, while today areas with suitable habitats still exist for this species. In light of this the Research Station for Hunting and Game Damage Prevention of North Rhine/Westphalia conducted reintroduction trials of this species from 1980 to 1992. These trials were located in the area around Hunau a secondary chain of mountains between Fred…
298	0.0000	0.2857	-0.5714	-0.4286	0.2214	1994	Little is known of the life history of vultures. The reintroduction program of Griffon Vultures (Gyps fulvus fulvus) in the Causses (south of the Massif Central, France) and extensive monitoring by capture-mark-resighting of the released birds allowed us to obtain the first estimates of their survival. Adult survival rates are high ((x) over bar = 0.987 +/- SE of 0.006). A release effect on adult…
301	-0.6250	0.3750	0.8750	-0.4375	0.7125	1995	Predation by introduced foxes and cars is generally thought to be the main reason for the poor success rate of macropod reintroductions on the Australian mainland. Predator-prey theory suggests that predation may have particularly severe impacts on very small populations, especially if a more common primary prey species is present (such as the rabbit). Thus, a sufficiently large reintroduction ma…
302	0.0000	-1.0000	-1.0000	-0.5000	-0.5000	1995	Physiological responses of conserved plants (transpiration, irrigation, water deficiency in leaves) to the change of environmental conditions (illumination intensity, temperature, air humidity and soil moisture) caused by anthropogenic influence on phytocenosis were studied.
303	0.3846	0.0769	0.7692	-0.3667	0.5154	1995	Ospreys historically nested throughout the wooded portion of Minnesota including the Minneapolis-St. Paul metropolitan area. They were eliminated as a nesting species in the southern two-thirds of the state before the turn of the century, primarily due to uncontrolled shooting. In 1984 a reintroduction effort was begun to restore breeding Ospreys to wildlife preserves in the western portions of t…
304	-0.2222	0.1111	1.0000	-0.5000	0.7778	1995	After their extinction as a breeding species in 1916 Ospreys returned to Scotland in 1954 to breed with one pair. In 1959 the Royal Society for the Protection of Birds established a public observation post at this eyrie at Loch Garten and over 1.7 million visitors have viewed the nest since. Protection of the birds through guarding of eyries and the construction of artificial nests made the popul…
305	0.5000	0.5000	1.0000	-0.1250	0.8375	1995	Brown trout population maintained by annual restocking were studied in Siena area. This species, introduced 30 years ago, showed a satisfactory growth even if, its reproductive capability is still unknown. However, according to previous evidences, the native trout in the Tyrrhenian regions probably is Salmo (trutta) macrostigma. This study indicates that Salmo (trutta) macrostigma is more suitabl…
310	-0.7500	0.0000	0.5000	-0.6250	0.6500	1995	The biology of most of the indigenous parastacid crayfishes inhabiting the highlands of New South Wales is poorly known, but many species have very limited ranges. Analysis of these distributions in relation to the National Parks and State Forests shows that most species are protected in reserves; however, around and within these areas a large number of potential polluted sites have been identifi…
312	0.1111	-0.2222	1.0000	-0.3333	0.5000	1995	One of the most common tools in New Zealand conservation is to translocate species to new locations. There have now been over 400 translocations done for conservation reasons, mainly involving terrestrial birds. Most translocations have been done strictly as management exercises, with little or no reference to theory. Nevertheless, translocations always involve some underlying theory, given that …
313	0.3750	-0.3750	-0.3750	-0.5000	0.1313	1995	The wild alala Corvus hawaiiensis population has been declining for many years and only three pairs of birds are currently reproductively active on the island of Hawaii. At the recommendation of a committee formed by the National Academy of Sciences, a restoration programme was initiated in 1993 by The Peregrine Fund in collaboration with private land-owners, the US Fish and Wildlife Service, Nat…
314	-0.2000	-0.3333	-0.1333	-0.4667	0.2233	1995	The community status of 5,666 stocks of Arctic char (Salvelinus alpinus) in Norwegian lakes was monitored using interviews. A total of 228 stocks are extinct, and an additional 268 stocks are in differing stages of decline. Acidification is recognized as the most severe threat to Arctic char in Norway, and areas in southernmost Norway are seriously affected. The majority of the stocks in this reg…
315	0.8000	0.6000	1.7000	0.0000	1.0350	1995	The Arctic Charr Salvelinus alpinus (L.) is the most northerly freshwater fish and occurs in many countries in the northern hemisphere - in Asia, Europe and North America. Worldwide, the status of the species is satisfactory but in a number of countries, especially those on the southern fringe of its distribution, many individual populations have been lost. The main threats to Arctic Charr are fr…
316	-0.1429	0.1429	0.2857	-0.5000	-0.1429	1995	Beavers were recently re-introduced in the Netherlands after the species had become extinct in 1826. Between 1988 and 1991, 42 beavers were released in the Biesbos (Rhine-Meuse estuary). In 1994, another 15 beavers were released in the Gelderse Poort, along the Rhine between Kleve-Nijmegen-Arnhem. Between 1990 and 1992, some beavers escaped from captivity in the Biesbos and in the provinces of Fl…
317	0.0000	0.5000	1.1667	-0.5000	1.1583	1995	We developed a spatially explicit modeling approach, using a county-scaled remote forest (i.e., forested area reserved from or having no direct human interference) assessment derived from 1984-90 forest resource inventory data and a 1984 black bear (Ursus americanus) range map for 12 states in the southern United States. We defined minimum suitable and optimal black bear habitat criteria and gee-…
318	0.6667	-0.3333	0.8333	-0.3333	0.8000	1995	The butterfly Euphydryas gillettii (Barnes) lives in moist mountain meadows connected by riparian corridors, thus forming metapopulations in which local extinctions and recolonizations occur infrequently. Following the 1988 fires in the Greater Yellowstone Ecosystem, I chose 8 unoccupied patches of suitable habitat, 4 of which had been burned, and introduced a single eggmass into each. Larvae sur…
319	2.9091	1.0000	1.3636	-0.3182	1.4455	1995	We reviewed key features of the evolutionary biology of lake trout (Salvelinus namaycush) and their significance for rehabilitation programs in the Great Lakes. Despite repeated translocation. by glacial advances during the Ice Age (the Pleistocene) that eliminated most populations, lake trout have genetic diversity comparable with other North American salmonines. Various embryological and adult …
320	0.0833	-0.6667	1.3333	-0.4167	0.5708	1995	Complete restoration of the Great Lakes is unlikely, due to naturalization of exotic species, habitat degradation and destruction, heavy fishing mortality, lack of native gene pools, and complicated political jurisdictions that rarely work toward a common vision. A more realistic goal is rehabilitation, a movement along the trajectory toward complete restoration. Proper rehabilitation employs an …
321	0.7273	0.0909	1.0909	-0.5909	0.9455	1995	The current status of Kakapo Strigops habroptilus and Takahe Porphyrio mantelli is described along with recent developments in programmes for their conservation. Both species were (at different times) thought to be effectively extinct, and both have been temporarily reprieved by the discovery of new populations. Population declines have continued, with Kakapo now reduced to less than 50 individua…
322	0.0000	0.2000	-0.2000	-0.4000	0.2200	1995	The establishment of large populations of common frogs Rana temporaria and common toads Bufo bufo was monitored for six years in a newly-created reserve, following stocking with spawn of both species and with toads rescued from a site to be destroyed. Frog spawn output reached a peak three years after the initial introduction. There was high mortality and/or emigration (64% loss) during the first…
323	0.5714	0.2857	0.4286	-0.3571	0.5571	1995	The dominance of Polygonum bistorta in abandoned mountain meadows was studied. Successional and seasonal changes in biomass, nitrogen concentration and content were studied at the community level. During the succession, P. bistorta increases its biomass both in absolute and mainly in relative values compared to the surrounding species. Nitrogen stored in its rhizomes seems to be quickly transloca…
325	0.0000	0.7500	1.0000	-0.5000	1.0000	1995	The activities of conservation of the flora of the Columbretes Islands Natural Park (UTM 31S CE 01, Castellon, Valencian Community, Spain) are exposed. Since 1987 it is being developed a conservation project of endemic species (Medicago arborea subsp. citrina and Lobularia maritima subsp. columbretensis) by means of "ex situ" conservation techniques (seed-banks) and also "in situ" ones (propagati…
326	1.0000	0.0000	0.2222	-0.2778	0.5000	1995	The development of a collaborative conservation project on Mauritius and Rodrigues (Mascarene islands, south-west Indian Ocean) is followed from its inception in 1972 to early 1995. The project has a tripartite structure, being run jointly by the Government of Mauritius, a local non-government organisation - the Mauritian Wildlife Fund, and international organisations including the Wildlife Prese…
327	0.4545	0.3636	0.2727	-0.4091	0.4318	1995	During the Kemp's ridley sea turtle (Lepidochelys kempii) head-start experiment, the National Marine Fisheries Service's Galveston Laboratory reared, tagged, and released 22,255 yearlings of the 1978 to 1992 year classes along the coasts of Texas, west Florida, and Campeche, Mexico. A total of 805 recaptures were recorded (3.6% of the yearlings released). Annual survival rate, S, was estimated fr…
328	0.3000	0.1000	1.1000	-0.5000	0.9700	1995	Research on birds has shown that familiarity between mates and neighbours leads to lower aggression and higher reproductive success. This study addresses the hypothesis that founder groups used for translocations will do better if made up of individuals that are familiar with one another. The study involved a translocation of a territorial forest bird, the North Island robin Petroica australis lo…
329	0.7143	0.2857	0.9286	-0.4286	0.9714	1995	While ecological and conservation consequences of combining animals of varied genetic backgrounds have been widely discussed the demonstration of effects that stem from lineage mixing remains elusive. Since management agencies relocate populations or supplement them with individuals regularly, the opportunity for either inbreeding or outbreeding depression may be high; still, any putative effects…
330	1.4286	0.1429	2.4286	-0.5000	1.5929	1995	Conservation efforts for imperiled fishes in western United Stares have included numerous translocations, either among natural al localities or from nature to propagation facilities then back into nature. The goal has been to increase population size and dispersion while maintaining genetic diversity, thus increasing probability of survival. Environmental laws governing translocations of fishes f…
331	0.5000	-0.5000	0.3333	-0.5000	0.3417	1995	Captive breeding and the release of captive-bred individuals into the wild are among the techniques used for the conservation of rare and endangered fish species. After a brief description of the methods of captive breeding and the establishment of breeding stocks, this paper provides examples of the application of these techniques to endemic fish species of arid regions in south-western USA and …
332	-0.6667	0.0000	-0.6667	-0.5000	-0.2667	1995	There are 35 species and subspecies of fish and two lamprey species in the Adriatic catchment of Slovenia. Five have been introduced and five transplanted None of the regionally endemic fishes nor the lampreys live exclusively in Slovenia. Of these, Salmo marmoratus, and Lethenteron zanandreai are threatened while Chondrosoma genei became extinct after the introduction of Chondrostoma nasus nasus…
333	-1.0909	-0.7273	0.2727	-0.4091	-0.0727	1995	In Italy, as in several other circum-Mediterranean countries, there is a unique assemblage of endemic freshwater fishes. Speciation processes, especially of endemic primary or near-primary freshwater fish, most probably occurred during the Lago Mare era of the Mediterranean (about 5 million years BP). However, the present-day distribution patterns are surely the result of events that occurred mor…
334	-0.2857	-0.1429	1.2857	-0.5000	0.3000	1995	Habitats used by most species are becoming increasingly fragmented requiring a metapopulation modelling approach to population viability analysis (PVA). Recognising habitat patchiness from an endangered species' point of view requires utilisation of spatial information on habitat suitability. Both of these requirements mag, be met by linking metapopulation modelling with landscape data using GIS …
336	3.0000	0.0000	2.0000	-1.0000	1.0500	1995	On mainland Australia the eastern barred bandicoot, Perameles gunnii, is confined to a relic wild population numbering less than 100 individuals in the city of Hamilton, Animals derived from this population are being bred in captivity in order to promote their recovery The species also exists in Tasmania, where little is known of its conservation and taxonomic status Mitochondrial DNA variability…
337	-1.5000	-0.2500	0.7500	-0.3750	0.0125	1995	On tropical Pacific islands, a human-caused ''biodiversity crisis'' began thousands of years ago and has nearly run its course. Bones identified from archaeological sites show that most species of land birds and populations of seabirds on those islands were exterminated by prehistoric human activities. The loss of birdlife in the tropical Pacific may exceed 2000 species (a majority of which were …
338	0.2500	0.2500	0.2500	-0.3750	0.5750	1995	At least 21 species of exotic arthropods have successfully established breeding populations in the Kruger National Park, South Africa. Of these, seven species were intentionally introduced as biological control agents of alien weeds, four species inadvertently accompanied vertebrate hosts during game translocation, and the remainder are presumed to have gained entry through packing crates, human …
339	0.2222	-0.1111	0.2222	-0.5556	0.0944	1995	Seasonal distribution, relative abundance, biomass production, population consumption, and energy storage in bay anchovy Anchoa mitchilli were estimated from midwater trawl surveys in the upper and mid Chesapeake Bay from April 1990 to October 1991. Abundance and biomass both peaked in late summer and fall before declining significantly in winter, a result of southward migration to lower Bay area…
340	-0.2857	-0.7143	0.0000	-0.5000	-0.5000	1995	Population densities of terrestrial animals tend to be higher and less variable near the center versus along the periphery of a species' geographic range. If extinctions are tied to local population dynamics, geographic ranges of endangered species should collapse inward, with remnant populations persisting near the center of a species' historic range. Geographic-Information-System analysis of ra…
341	-0.0455	-0.1818	0.8636	-0.4091	0.2295	1995	Present knowledge about chromosomes and nuclear DNA of Crustacea is reviewed. Haploid chromosome numbers range from 3 (Acanthocyclops) to 188 (Astacus). Chromosomes are generally small to medium in size (1-5 mu m) and punctiform or rod-shape. Nuclear DNA amounts show a large range, lying between 0.37 (Daphnia) and 22.6 pg (Decapoda) per haploid genome, 5.5 x 10(8) nt to 1.8 x 10(10) nt. Highly re…
342	0.9286	0.1429	1.7143	-0.2500	0.8536	1995	Reintroduction is the release of animals into an area where they were extirpated or have significantly declined. Little is known about the factors that determine the success or failure of ungulate reintroduction. We studied the dynamics of a reintroduced Asiatic wild ass (Equus hemionus) population for 10 yr (1983-1993) following the first successful release into the wild. A total of 14 adult fem…
343	0.5000	0.5000	0.7500	-0.5000	0.7625	1995	Robertsonian polymorphism has been analysed in samples of successive ages of Atlantic salmon (Salmo salar L.) and brown trout (Salmo trutta L.). Polymorphism changed significantly with ageing, the standard 2n class increasing for each species (2n = 58 for Atlantic salmon and 2n = 80 for brown trout), No significant within-population changes were found among same-aged samples from different genera…
344	-0.2000	0.2000	-0.2000	-0.6000	0.3100	1995	Seven individuals of captive Gazella bennetti were found to have chromosomal complements of 2n=49-52, and seven captive G. saudiya had complements of 2n=46-53. G-banded karyotypes revealed that variation in diploid number was the result of an autosome-to-X chromosome translocation and four independent Robertsonian translocations. There were no fixed chromosomal differences between G. bennetti and…
345	-1.6923	-1.4615	-0.3077	-0.5000	-0.7577	1995	Crop damage and livestock predation were a serious problem in three Village Development Committees (VDCs) situated adjacent to the Southwestern Part of the Royal Bardia National Park. The seriousness of crop and livestock losses varied considerably with the distance from the Park's border and the specific location of farms. This was explained by the variations in the distribution of animal wildli…
346	0.4000	0.2000	-0.2000	-0.3500	0.1100	1995	Reintroduction to the wild of threatened species has become a modern additional justification for captive propagation. This conservation procedure is costly, and both economic resources and the abscence of optimal conditions in the field limit the IUCN recommendations for reintroduction to a small proportion of potential candidate species. Furthermore reintroduction attempts often fail. In carniv…
348	-0.6000	-0.2000	-0.4000	-0.5000	-0.1700	1995	Zoological parks are playing an increasingly important role in the management of threatened species through education, the maintenance of captive gene banks and the reintroduction of captive-bred animals into the wild. This paper discusses the suitability of amphibian species for reintroduction. The important features of amphibians for these programmes are highlighted, i.e., their high fecundity …
349	2.0000	0.8750	0.7500	-0.4375	1.2625	1995	Growing deterministic and stochastic threats to many wild populations of large vertebrates have focused attention on the conservation significance of captive breeding and subsequent reintroduction. However, work on both gorillas and black rhinos questions this shift in emphasis. In these species, field-based conservation can be effective if properly supported and, although this is not cheap, per …
350	0.1000	0.5000	0.6000	-0.4000	0.4300	1995	The relocation of unionacean mussels is commonly used as a conservation and management tool in large rivers and streams. Relocation has been used to recolonize areas where mussel populations have been eliminated by prior pollution events, to remove mussels from construction zones and to re-establish populations of endangered species. More recently, relocation has been used to protect native fresh…
351	0.0000	0.2222	0.4444	-0.5000	0.3333	1995	We assessed the genetic structure of two subspecies of endangered Clapper Rails (Rallus longirostris) in Southern California using DNA fingerprinting to uncover variation in minisatellite DNA. Minisatellite DNA variation in the Salton Sen population of the R. l. yumanensis subspecies was at a level typical of outbred avian species (average proportion of fragments shared, or S, was 0.33). Variatio…
352	-1.7500	-1.5000	-0.7500	-0.5000	-0.8125	1995	The process of ecological risk assessment should involve the ability to predict adverse outcomes of particular environmental contaminants or human intrusions. Ecological risk assessment generally focuses on populations, communities, and ecosystems, rather than on individual health. We explore the importance of life history strategies of aquatic turtles to their risk from environmental contaminant…
353	-0.3333	-0.1111	-0.2222	-0.3333	0.5556	1995	A small number of ancient lakes (mostly >10(6) y old) scattered around the globe contain an extraordinary percentage of the world's documented freshwater biodiversity. Endemic benthic invertebrates and fish in most of these lakes today face a variety of anthropogenic threats, including damaging fishing activities, water pollution, species introductions and translocations, climate change, and wate…
354	-0.4000	-0.4000	1.2000	-0.5000	0.4600	1995	Red-cockaded Woodpecker (Picoides borealis) population trends and con curre nt management on four national forests in eastern Texas were evaluated from 1983 through 1993. Following years of decline, populations stabilized and began to increase after intensive management efforts were initiated. Management activities included control of hardwood midstory and understory thinning pines within woodpec…
355	1.2857	0.8571	1.2857	-0.3571	0.7357	1995	This paper presents the results of a long-term study of changing predator densities and cascading effects in a Michigan lake in which the top carnivore, the largemouth bass (Micropterus salmoides), was eliminated in 1978 and then reintroduced in 1986. The elimination of the bass was followed by a dramatic increase in the density of planktivorous fish, the disappearance of large zooplankton (e.g.,…
357	0.8000	0.2000	1.2667	-0.4333	1.1033	1996	The lion tamarin was first described in the wild over 475 years ago, and there are records of the species being kept as pets as early as the mid-1750s. With such a long captive history, it is a sad reflection on our knowledge that, as recently as the early 1970s, so little success had been recorded with the maintenance and husbandry of Leontopithecus in captivity and the species seemed certain to…
358	0.2500	0.3750	0.8750	-0.1875	0.6625	1996	The eastern barred bandicoot, Perameles gunnii, is functionally extinct on mainland Australia. Conservation of this unique taxon is dependent on reintroduction, based on a managed captive-breeding programme that provides founder animals. Existing reserves at which reintroduction has occurred are too small to support long-term genetically viable populations. Therefore, reintroductions must be made…
359	-0.2500	-0.3750	0.2500	-0.3750	0.6000	1996	Introduced populations of birds and mammals may have genetic characteristics differing from those of naturally occurring populations. Such populations are often created by translocation of small numbers of individuals. This leads to founder effects and subsequent genetic drift, often resulting in larger differences in allozyme patterns between introduced populations than between naturally establi…
360	-1.2727	-0.5455	0.2727	-0.4545	-0.0591	1996	Molecular techniques show that hybridization can be a major conservation problem. Introgression can lessen genotypic variety and break up gene complexes coadapted to local environments. Gamete wastage can be a problem for hybridizing species even when gene flow does not occur. Birds and mammals introduced for game purposes have hybridized with native populations, a process often facilitated by ha…
361	-0.0250	-0.0500	-0.0750	-0.3250	-0.0588	1996	In the Bialowieza Forest, thermophilous oak forest, Potentillo albae-Quercetum, has its northern limit, while generally in Poland the community reaches the northwestern limit of its distribution. For last 30 years, the habitats of oak forest have been invaded by hornbeam; at the same time, European bison has returned to the forest (Kwiatkowska and Wyszomirski 1988). A proximate cause of the decli…
363	0.1111	0.0000	1.2222	-0.0556	0.8111	1996	This report is published under the auspices of the Cat Specialist Group of the International Union for Conservation of Nature and Natural Resources/Species Survival Commission. The report contains a review and analysis of the conservation status of the wild cats and a comprehensive strategic plan for increasing the effectiveness of conservation methods. The work is divided into 3 parts, an introd…
366	-0.5294	0.0000	0.2353	-0.2647	0.2529	1996	The progress of studies on the minks in Poland resulted in an increased interest in these animals, both among professional zoologists, and hunters and anglers. The spontaneous expansion of the American mink in our country, signalled in various publications, still continues and appears to get out of any rational control. Moreover, our earlier postulates (Ruprecht et al., 1983) regarding the legal …
368	0.5882	0.4118	0.4118	-0.4706	0.3941	1996	Populations of the Carpathian lynx (Lynx lynx carpathica Kratochvil et Stollmann, 1963) became almost extinct in Slovakia, by shooting, 75 years ago. Subsequently, numbers of lynx in Slovakia have increased again and the distribution range extended, owing, to the introduction of legal protection. Protection of the lynx had been discontinued in 1955 and it was introduced again in 1975, as a conseq…
370	-1.0000	0.3636	-0.5455	-0.4091	0.0045	1996	Human persecution may have been the major cause of extirpation of the bearded vulture Gypaetus barbatus in the western Alps around 1920-1930. However, as shown in a previous work (Mingozzi & Esteve, 1996), historical information by itself is insufficient to uphold this hypothesis because the real extent of the shooting pressure endured by the species is not ascertainable. The aim of this paper wa…
371	-0.7000	-0.3000	0.2000	-0.5500	0.1750	1996	The golden lion tamarin Leontopithecus rosalia is one of the most endangered primates in the New World. In order to assess the status of golden lion tamarin habitat, satellite images covering the original distribution of the species were analysed and the size of all forests measured. Effective size (Ne) of remaining populations was calculated and the time of isolation estimated for all subpopulat…
373	1.4000	0.8000	0.4000	-0.3000	0.8500	1996	The European beaver eliminated in Western Siberia in the XVIII-XIX centuries has survived only in the upper reaches of the Konda and Northern Sos'va rivers, where it is now under special protection. In the thirtieth-seventieth (the XX century), in the southern part of the region, there was conducted wide reacclimation work (beavers were brought from the European part of the country). The work has…
374	0.6667	0.3333	0.6667	-0.1667	0.5333	1996	Primula vulgaris is one of the endangered species in Poland. At present Debowka near Lublin is its unique natural locality in Poland. The adopted programme of active protection includes: reproduction in ex situ conditions (The Botanical Garden UMCS), reintroduction of the population in Debowka, and restoration of an extinct locality in Lancuchow (re-introduction of the species).
377	0.5556	-0.2222	0.7778	-0.3889	0.2556	1996	Fossils and other evidence from the Southern Cook Islands show that the Rimatara Lorikeet Vini kuhlii, known as the Kura, was widespread in the group during prehistoric times and, it was probably extirpated due to exploitation for its red feathers. Today, it survives only on Rimatara in the Austral Islands, where it is known as the 'Ura. On Rimatara during 5-11 August 1992 we saw/heard 263 'Ura, …
378	0.8889	0.3333	1.2222	-0.5556	0.7778	1996	After European settlement, the range of the Noisy Scrub-bird Atrichornis clamosus contracted and only the population at Two Peoples Bay survived. Management policy at Two Peoples Bay Nature Reserve has been one of wildfire prevention, which has created increased areas of suitable habitat for the species. Territories rose from 45 in 1970 to 189 in 1994. Habitat use was assessed by grouping the dom…
379	0.3750	0.2500	1.0000	-0.3125	0.7375	1996	We monitored survival, reproduction and emigration of a translocated beaver Castor fiber population in the Netherlands for five years and used a stochastic model to assess its viability. Between 1988 and 1991, 42 beavers were released in the Biesbosch National Park. The mortality was initially high but gradually fell to normal rates. However, the breeding success was low, and we hypothesized that…
380	-0.2000	-0.1000	0.8000	-0.3636	0.2950	1996	This paper reports the results of an aerial survey of a marsh deer Blastocerus dichotomus population occupying an area to be flooded by the construction of a hydroelectric power plant (Porto Primavera) in the Parana River, Brazil. Forty transects totalling 143 km were flown during the dry and flood seasons. Population size was estimated using the modified Petersen estimator, the line transect met…
381	0.5000	1.8333	2.6667	-0.2500	1.5083	1996	The Mala was once one of the most abundant and widespread macropods of central Australia but has declined to the point where it is now one of the rarest and most limited in distribution; Efforts to recover and conserve the Mala have been considerable and predate the national Endangered Species Protection Act 1992 which provides a framework for preparing and implementing recovery plans for threate…
382	0.3636	0.4545	1.5455	-0.5000	1.4545	1996	With the aid of case studies, priorities for achieving practical conservation management outcomes from the genetic studies of rare plants are defined. In Acronychia littoralis, genetic analysis did not support the hypothesis that the species was a hybrid. Rather A. littoralis was found to be generically very similar to another species, highlighting the need for further taxonomic research. It is n…
383	-1.4545	-0.7273	-0.0909	-0.4545	0.0500	1996	The discovery of the Wollemi Pine Wollemia nobilis in 1994 not only brought to light a new genus in the Araucariaceae and a conifer with at least a 91 million year old Gondwanan history, it also increased the threat to the two known wild populations of 40 adults and about 130 seedlings. Although growing in an inaccessible, warm temperate rainforest-lined gorge in a large national park, the impact…
384	0.8750	0.1250	1.3750	-0.3750	0.7625	1996	A species may be considered threatened if it (1) is represented by one or a few stable but small populations, or (2) was formerly widespread or abundant but is now in decline. In the first case, it may not be appropriate to attempt recovery of the species if it has not declined; monitoring and perhaps captive breeding should be the only management needed. In the second case, research is important…
385	0.5000	-0.2500	0.0000	-0.1250	0.4000	1996	Species and populations are, and always have been, tied intimately to a geographical place. Much of what humans value in species/populations arises from their natural association with place. Translocation breaks forever the historical natural link between the organism and place. What then are we really "saving" when we translocate them?
386	0.2308	0.0769	0.3846	-0.3846	-0.1077	1996	Microplanktonic red tide blooms (dominated by dinoflagellates) were observed in brackish water fish ponds of Terengganu between March 1992 to January 1993. The first short-lived bloom (2-3 days) occurred in October 1992 while the second long-lived bloom (6-7 days) occurred in January 1993. The dominant dinoflagellate species comprised of Peridinium quinquecorne (>90% total cell count) with consid…
387	0.6364	-0.0909	1.1818	-0.4545	0.9545	1996	Of 20 groups of Cape mountain zebras re-introduced into new conservation areas 12 have increased, 6 have remained stable or decreased, and 2 went extinct. One of the main reasons for the poor performance of some of the groups was that insufficient numbers were re-introduced. In those cases where the population increased the mean number originally introduced was 15.1. This is significantly higher …
388	-3.0000	-1.6667	1.6667	-0.5000	-0.6667	1996	Previous studies demonstrated strong fertility selection for a self-fertile, homostyle morph due to pollinator loss in an isolated population of Primula sieboldii, an endangered heterostylous species. To predict genetic consequences of the selection we developed a deterministic genetic model based on a classical ''super-gene'' model and we studied the effects of pollinator availability and inbree…
389	0.0000	1.0000	1.3333	-0.5000	0.8333	1996	Transposition of diagnostic tests used in domestic livestock species to free-ranging and captive wildlife species has two problems. First, most existing tests have not been adequately validated in domestic livestock; Second, assumptions that a serological test will perform identically in wildlife and livestock species may not be correct, due to differences in pathogenic strains and serovars, host…
390	0.0000	-0.4000	-0.3000	-0.3000	-0.1450	1996	In the second half of the 20th century, populations of many wild animal species have been established in captivity for various purposes (e.g education, conservation, research, farming) and many are kept as companion animals. With continuing human pressure on the environment, captive or semi-captive management is likely to become a component in the conservation of an increasing range of species th…
391	-1.0000	-0.3333	-0.6667	-0.5000	-0.7000	1996	Species Survival Plans in North America - and comparable programmes in other parts of the world - address the management issues related to maintaining populations of endangered species in captivity. The need has been recognized for universal methods of assessing, evaluating, monitoring and preventing the transmission of disease to naive wildlife by reintroduced species. Standardized protocols are…
392	-0.3333	1.0000	3.6667	-0.8333	1.5833	1996	The eastern barred bandicoot, Perameles gunnii, formerly widespread on the volcanic plains of western Victoria, has been reduced to a single, rapidly-declining, remnant population at Hamilton, Recovery of this critically endangered species has included local management, in an attempt to stabilise the wild population, captive breeding and reintroduction to selected sites. Veterinary advice and ass…
393	-0.0769	-0.1538	-0.1538	-0.5000	-0.0308	1996	The Mexican wolf (Canis lupus baileyi), and endangered subspecies of gray wolf, was native to parts of Mexico and the southwestern United States. Currently, only a few individuals, if any, exist in the wild, so planned reintroduction programs must use captive-raised wolves. In only one captive population, however, designated the certified lineage, are all the founders (n = 4) known to be obtained…
394	2.3333	0.8889	1.5556	-0.5000	1.0167	1996	The use of captive breeding in species recovery has grown enormously in recent years, but without a concurrent growth in appreciation of its limitations. Problems with (1) establishing self-sufficient captive populations, (2) poor success in reintroductions, (3) high costs, (4) domestication, (5) preemption of other recovery techniques, (6) disease outbreaks, and (7) maintaining administrative co…
395	2.0000	0.4444	1.4444	-0.2778	1.1333	1996	Whether or not a bird species will establish a new population after invasion of uncolonized habitat depends, from theory, on its life-history attributes and initial population size. Data about initial population sizes are often unobtainable for natural and deliberate avian invasions. In New Zealand, however, contemporary documentation of introduction efforts allowed us to systematically compare u…
396	0.5000	0.3000	0.4000	-0.4000	0.5800	1996	The Karner blue butterfly (Lycaeides melissa samuelis) is listed as a federally endangered species in the United States. It occurs in oak savanna and pine barren habitats from eastern Minnesota to New Hampshire. In 1994, we successfully reared Karner blue larvae under controlled laboratory conditions for experimental purposes, and report on those rearing methods here. We collected 20 female Karne…
397	0.7500	0.1667	2.5000	-0.3333	1.0833	1996	Experiences with the reintroduction of the takhi, or Przewalski horse (Equus ferus przewalskii), in Mongolia can serve as valuable lessons for reintroduction of ungulates in general. We discuss the present taxonomic, historical, and biological evidence and conclude that takhi should be viewed as a typical steppe herbivore. Its last refuge, the Dzungarian Gobi, should therefore be seen as a margin…
398	-0.4444	-0.5556	-1.1111	-0.3889	-0.3167	1996	Fire suppression and habitat fragmentation during the twentieth century have generated many long-unburned stands of relatively isolated sand pine scrub. Such stands often lose most of their endemic herbs as woody species come to dominate. A sand pine scrub stand last burned in 1926 or 1927 was prescription burned in February 1986 after a 1985 vegetation census and then was resampled five times ov…
399	2.2500	0.5000	1.6250	-0.5000	0.8813	1996	The total population of the Seychelles Magpie Robin Copsychus sechellarum declined from 38-41 birds in 12-13 territories in 1977-1978 to 17-21 birds in eight to nine territories in 1988-1990 and was entirely confined to Fregate Island (210 ha) in the Seychelles. After a successful cat eradication program in 1981-1982, recruitment improved, although the abandonment of agriculture had caused a redu…
400	0.0000	0.0667	0.7333	-0.4667	0.2500	1996	Several conservation measures are intended to enhance the movement of individuals among populations. These include the establishment of wildlife corridors, captive breeding and release programs, and translocation of individuals among populations. Many metapopulation models show that increasing movement among populations reduces the chance of metapopulation extinction. However, epidemiological mod…
401	0.1000	-0.1000	-0.2000	-0.4500	-0.0450	1996	Apalachicola rosemary Conradina glabra Shinners is an endangered woody mint, endemic to the northwestern portion of Liberty County, Florida, USA. Because the few remaining populations of this species ave on private silvicultural lands and subject to disturbance, C. glabra was reintroduced within its original range onto The Nature Conservancy's Apalachicola Bluffs and Ratlines Preserve. Forty-eigh…
402	3.0000	1.0000	2.0000	-0.3750	1.2375	1996	In 1993 we conducted a follow-up study of the 1987 survey by Griffith et al. (1989) of 421 avian ans mammalian translocation programs in North America, Australia, and New Zealand to reassess the programs' status and the biological and methodological factors associated with success. Our survey response rate was 81%. Approximately 38% of usable programs in 1993 reported a change in outcome from 198…
404	0.0000	0.0000	0.3750	-0.3889	0.2625	1996	For a number of decades, the lesser white-fronted goose (Anser erythropus) has been almost-absent from the Fennoscandian fauna and has a current population size of only about 60 breeding pairs, with fewer than 10 pairs in Sweden. During the period 1981-1991 more than 200 young have been reintroduced in northern Sweden. However, the origin and possible relatedness of lesser white-fronted individua…
405	1.3333	0.3333	0.6667	-0.2778	0.4778	1996	The U.S. Fish and Wildlife Service (USFWS) was directed by Congress to study the feasibility of including Colorado in the Northern Rocky Mountain Wolf Recovery Plan (U.S. Fish and Wildl. Serv. 1987). A mail survey of Colorado residents was conducted during the summer of 1994 to determine the social acceptability of gray wolf (Canis lupus) reintroduction. Results showed strong support for reintrod…
406	0.2500	-0.2500	0.7500	-0.5000	0.2500	1996	From the study of parasitic results, concerning 236 digestive tracts and 262 pulmonary tracts of Chamois (Rupicapra rupicapra), we can classify helminths on the basis of their geographic distribution and host specificity. The distribution of the 53 identified species is apparently closely correlated to biogeographic and anthropic factors. The particular role of domestic ruminants in widespreading…
408	-0.3750	-0.3750	-0.2500	-0.4500	-0.0313	1996	Conservation of the endangered red wolf (Canis rufus) has become a controversial issue because its genetic and morphological composition has been altered by hybridization with coyotes (C. latrans) and possibly gray wolves (C. lupus) making its evolutionary origins difficult to ascertain. The evolutionary hypothesis based on morphological data is that the red wolf had an Early Pleistocene origin a…
409	-1.4000	-0.2000	0.2000	-0.5000	0.2100	1996	Ecology is a subject where theoretical predictions are often difficult to test experimentally in the field. To address this challenge, the Ecological Society of America suggested exploiting large-scale environmental management decisions in a scientific way. This 'adaptive management' constitutes one of the purposes of the Sustainable Biosphere Initiative. Meanwhile, in the current context of the …
410	-0.2222	0.4444	1.7778	-0.3333	1.0000	1996	Numerous methods have been proposed for enhancing species viability. Much attention has been given to the minimum required number of individuals, size and number of nature reserves, and value of habitat corridors. Surprisingly, however, the potential value of active management of a population through a program of translocations has only rarely been suggested, and explicit formulations of a theore…
411	0.5000	0.5000	0.6875	-0.3750	0.5125	1996	During 1992 and 1993, 14 reintroduced Przewalski Horses or Takhi (Equus ferus przewalskii) were studied in the Hustain Nuruu Mountain Steppe reserve in Mongolia. Most of the individuals did not know each other before reintroduction. These Takhi were the first of five groups due to be released in the reserve after an acclimatisation period of at least 1 year. During acclimatisation the Takhi, live…
412	2.5000	1.1000	0.3000	-0.4500	0.7400	1996	We assessed the potential for reestablishment of endangered piping plovers (Charadrius melodus) at selected Great Lakes beaches by comparing invertebrate biomass and abundance with that at alkali wetland beaches occupied by breeding plovers in the Great Plains. We measured invertebrate occurrence using sticky traps secured to beach foraging substrates. Diptera (especially Chironomidae and Ephydri…
413	1.0000	-0.9091	0.1818	-0.5000	-0.0500	1996	Four native fish species exist in the spring-fed, perennial lower 21 km of the Little Colorado River (LCR), Gland Canyon, Arizona, but only speckled dace (Rhinichthys osculus) is present in the entire reach. The other three species, humpback chub (Gila cypha), bluehead sucker (Pantosteus discobolus) and flannelmouth sucker (Catostomus latipinnis), are present only in the lower 14.2 km below Chute…
414	1.1250	1.0000	1.0000	-0.4375	0.6813	1996	Six south Florida populations of the endangered red-cockaded woodpecker (Picoides borealis) were sampled to examine genetic diversity and population structure in the southernmost portion of the species' range relative to 14 previously sampled populations from throughout the species range. Random amplified polymorphic DNA (RAPD) anafyses were used to evaluate the populations (n = 161 individuals, …
415	-0.2857	-0.5714	-0.2143	-0.2857	-0.1714	1996	1. The recent recovery of the wolf in southern Europe has not yet removed the risk of local extinction. Wolf populations are fragmented and often comprise fewer than 500 individuals. In North America, northern and eastern Europe, wolves feed mainly on wild herbivores. In southern Europe, this canid has apparently adapted to feed also on fruit, rubbish, livestock, small and medium-size mammals.2. …
416	0.9000	0.4000	1.9000	-0.2500	1.2650	1996	Samango monkeys inhabit the highly fragmented forests of the midlands of Kwazulu-Natal, South Africa. Nor all forest patches are occupied and the survival of monkey populations in the face of further fragmentation provides the motivation for a theoretical consideration of metapopulation persistence under different management policy conditions. The primary aims of the model are to examine the infl…
417	1.1429	0.4286	-0.4286	-0.4286	0.6500	1997	Techniques for captive-rearing and releasing piping plovers (Charadrius melodus) were developed using a surrogate species, killdeer (Charadrius vociferus). We compared captive-and parent-reared killdeer, and parent-reared piping plovers and determined that growth and behavior were similar. After surrogate trials determined that captive-rearing was feasible, we used the same methods to raise pipin…
418	0.0000	0.4000	0.2000	-0.4000	0.4200	1997	The otter has gone extinct in the Netherlands (1989). Reintroduction of the otter is considered. In this study the feasibility of a reintroduction is assessed using the stochastic computer program VORTEX. Various scenarios have been tested applying feasibility criteria of a minimum of 90% survival over 100 years and a minimum of 90% retained genetic variation over 100 years. Reintroduction in the…
419	0.3333	-0.1111	1.4444	-0.5000	0.5000	1997	Mounds of the western pebble-mound mouse, Pseudomys chapmani, are found throughout the species' Pilbara range in areas with iron-ore deposits of economic significance. Translocation techniques are being examined as a means of minimising the impact of mining on this species. In the absence of detailed information on the biology of P. chapmani, translocation is inadvisable. To provide such basic in…
420	0.1818	0.1818	1.0000	-0.4545	0.3136	1997	Nesting in trees is an ecological peculiarity of certain Peregrine Falcon populations, a species which primarily nests in cliffs or on the ground. Worldwide there were only three regions where breeding in trees regularly occurred. The largest such population was in Europe, from northern Germany to western Russia. It became extinct in the mid 1970s, partly as a consequence of excessive pesticide u…
421	-0.4000	-0.4000	1.0000	-0.5000	0.0900	1997	The Yellow Eyebright Euphrasia scabra was widespread in northern and eastern Tasmania in the nineteenth century and the first half of the twentieth century. Today, only two populations are known, and both have declining numbers. This annual species tends to occur patchily and returns each year to approximately the same locations, which have a distinct species composition in contrast to the closel…
422	0.2000	0.0000	0.7000	-0.3000	0.5900	1997	In 1935 the Juan Fernandez Islands in the Pacific Ocean were declared a Chilean National Park to protect the unique flora and fauna, and later given status as a Biosphere Reserve by IUCN. Exotic plants deliberately and inadvertently introduced are threats to the natural vegetation. We review the introduced and/or adventitious flora of the archipelago in this paper. We report 21 recent arrivals, e…
423	0.4000	0.4000	1.0000	-0.3000	1.4500	1997	In 1991 the British Population of the field cricket Gryllus campestris was close to extinction with fewer than a hundred individuals remaining in the single surviving colony. A key component of English Nature's recovery programme for the species involved the creation of six new colonies in areas of the cricket's former UK range. This objective required the establishment of a captive-breeding prog…
424	1.0000	0.1250	1.1250	-0.2500	0.7250	1997	The appearance of new species in nature development areas may be indicative for the success of nature management. The absence of species, however, can be due to both unsuitable environmental conditions or shortage of dispersules. Specific knowledge of the chance that species are present in the seed bank or able to enter an area is therefore necessary for evaluating management measures. This knowl…
425	1.1111	0.4444	0.7407	-0.5000	0.7185	1997	To develop successful restoration programs for wildlife, conservation biologists should consider features of animal behavior to help design restoration plans. This paper presents case studies of the first restored colonies of Arctic Terns (Sterna paradisaea), Common Terns (S. hirundo) and Roseate Terns (S. dougallii), Atlantic Puffins (Fratercula arctica) and Leach's Storm-Petrels (Oceanodroma le…
426	1.7857	0.6429	1.0714	0.0000	1.0679	1997	1. Information on the approximate number of individuals released is available for 47 of the 133 exotic bird species introduced to New Zealand in the late 19th and early 20th centuries. Of these, 21 species had populations surviving in the wild in 1969-79. The long interval between introduction and assessment of outcome provides a rare opportunity to examine the factors correlated with successful …
427	0.6667	0.3333	0.5000	-0.5000	0.2917	1997	The methods used to assess a red squirrel Sciurus vulgaris reintroduction experiment at Parco Groane, northern Italy, are described. Population size at the removal site was estimated (c. 2400 squirrels) using drey counts, to evaluate the effect of removing animals for reintroduction. suitability of the release site was investigated in two ways: (1) beforehand, by comparing tree seed abundance wit…
432	0.5000	0.5000	-1.5000	-0.7500	-0.4250	1997	The Mallorcan midwife toad Alytes muletensis is a species with which the Jersey Wildlife Preservation Trust (JWPT) has a long standing involvement, The month of July 1997 was spent in the Sierra de Tramuntana mountains of Mallorca carrying out fieldwork with essentially three aims: 1) release of captive-bred toads into the wild, 2) a survey and census of all current toad sites in the wild, and 3)…
433	0.5000	0.2500	0.1250	-0.4375	0.3375	1997	After having been absent from the Danish fauna for exactly 100 years, the Eagle Owl began breeding again in 1984 when a pair was discovered in southern Jutland. Since then, the species has become established in most of Jutland south of Limfjorden, with an estimated population of 25-30 pairs. The recolonization of Denmark was a direct result of a reintroduction program in Schleswig-Holstein, north…
434	0.4286	0.3571	1.7857	-0.3214	0.8143	1997	The Berry Botanic Garden is a small, non-profit organization in Portland, Oregon, that is strongly committed to conserving rare and endangered plants of the Pacific Northwest. Toward that end, the Garden has operated a regional seed bank for rare and endangered plant species since 1983. The Garden is the participating institution in the Pacific Northwest of the Center for Plant Conservation. Gard…
437	-0.6667	-0.5000	-0.3333	-0.5000	-0.3000	1997	The Ultramarine Lory (Ultramarine Lorikeet, Marquesas Lorikeet, Pihiti) Vini ultramarina is one of the most threatened insular Lory species. Endemic to the Marquesas Islands, where it probably once ranged throughout the archipelago, it has been nearly extirpated from all but the tiny island of Ua Huka. Given the vulnerability of a single population inhabiting one small island, and the decline of …
438	0.2000	-0.1000	0.5000	-0.3500	0.2450	1997	We reintroduced the endangered Baton Blue butterfly (Pseudophilotes baton schiffermuelleri, Bergstrasser) from its last known Finnish population to a site where it had become extinct. The butterfly is associated with dry and open eskers, but because of drastic habitat degradation only one population is known to have survived in Finland. The main reason for habitat loss is succession of pine fores…
439	-0.2857	-0.5714	-0.5714	-0.2143	-0.6643	1997	The Lord Howe island Woodhen is a flightless rail endemic to Lord Howe Island that became endangered due to human over-exploitation and predation from wild pigs. It has recently recovered from a population size of 20-30 to around 200 as a result of a captive breeding and reintroduction programme. Its classification has been downgraded from endangered to vulnerable, but no quantitative assessment …
440	0.3750	-0.5625	0.5625	-0.4688	0.7781	1997	Introduced species of mammals have now been removed from many islands around New Zealand, thus providing singular opportunities for ecological restoration. If island restoration is to be attempted, the way island biota originate and the precise effects of introduced organisms must be identified. Plants introduced to the New Zealand archipelago may have transitory effects, but others may modify fo…
441	-0.4444	-0.1111	0.4444	-0.5000	-0.0778	1997	Koala (Phascolarctos cinereus) populations in southern Australia have a history of bottlenecks earlier this century the species became extinct in South Australia, and almost so in Victoria. Subsequently large numbers of animals from island populations (founded from very few animals) have been translocated back to mainland sites and to other islands in the region. As part of a larger study of the …
442	0.5714	0.2143	0.8571	-0.4667	0.6643	1997	We asked whether the reproductive capacity of the endangered Cordylanthus maritimus ssp. maritimus (salt marsh bird's-beak) at Sweetwater Marsh (San Diego Bay, California) was sufficient to provide a self-sustaining population, as required by a mitigation agreement under the Endangered Species Act. After seeds were sown for three consecutive years (1990-1992) to an upper intertidal marsh where th…
443	-1.6667	-0.3333	2.6667	-0.8333	1.1000	1997	Between May 1989 and October 1990 a highway was constructed through the core area of one of the largest French populations of Testudo hermanni, a species seriously threatened by habitat loss and habitat fragmentation, Two general strategies were used to alleviate negative impacts of the highway on the tortoise population: first, 300 tortoises, that were directly, affected by the highway, construc…
444	1.0000	0.0000	2.0000	-0.3889	0.8222	1997	Translocations of rare and endangered species face significant valuational and organizational challenges; however, these dimensions are rarely discussed in the translocation literature. We employed a 98 question sample mail survey to assess these variables and received 131 responses from 110 individuals in 10 nations. In contrast to the literature which suggests that most translocations fail, a l…
445	0.5556	0.0000	1.1111	-0.1667	0.4389	1997	Propagation of the endangered hemiparasite Schwalbea americana was conducted in the presence of several species of potential host plants. Seeds were germinated and the seedlings transferred to pots containing potential host plants. Potted seedlings and potential hosts then were transplanted to field sites adjacent to a population of S. americana from which the seed had been collected. Germination…
446	1.0000	0.2000	0.6000	-0.5000	0.5100	1997	The Hawaiian monk seal (Monachus schauinslandi) is a critically endangered species that has failed to recover from human exploitation despite decades of protection and ongoing management efforts designed to increase population growth. The seals breed at five principal locations in the northwestern Hawaiian islands, and inter-island migration is limited. Genetic variation in this species is expect…
447	0.0000	-0.1111	1.2222	-0.5000	0.3389	1997	Sea Otters (Enhydra lutris) ranged historically across the north Pacific from the central Pacific coast of Baja California, to northern Japan. An intensive fur hunt in the 18th and 19th centuries extirpated the Sea Otter from much of its range. The species was protected in 1911, and now occupies approximately half of its historic range. Presently, the worldwide population of Sea Otters is thought…
448	0.4000	-0.4000	-0.6000	-0.6000	0.2100	1997	During the last century, the decline of the apollo butterfly in the Pieniny mountains has been observed. This decline is attributed to environmental pollution, shrinkage of the area of open habitats inhabited by the species (as a result of introducing new, more expansive varieties of spruce in the area of Pieniny mountains), genetic erosion affecting small populations, and decimating this butterf…
450	2.0000	0.3333	1.3333	-0.5000	0.8500	1997	A programme for the re-introduction of the European beaver in to the Litovelske Pomoravi, Danube (Morava) river basin is described. Beavers were released in to prepared artificial lodges in 1991 and 1992. the programme appears to have been successful to date, population growth has started and new sites have been colonized.
451	0.4286	0.0000	0.5714	-0.3750	-0.0500	1997	The aims of this study were to determine whether translocated noisy miners Manorina melanocephala were assimilated readily into noisy miner populations resident at release sites and, secondly, whether the number of birds in a release group influenced the subsequent behaviour, movement patterns and fate of translocated individuals. Birds were released in dues (n=5) or in groups of six (n=5). One b…
452	1.1667	0.3333	0.2222	-0.3333	0.4250	1997	1. To determine the effect of grassland gap size on patterns of seedling recruitment and juvenile establishment of the endangered composite Rutidosis leptorrhynchoides, seed and transplants were introduced irate artificially created canopy gaps in both a 'short' and 'tail' temperate Themeda triandra tussock grassland in southern Victoria, Australia. Square gaps of 0 sm (undisturbed control), 15 c…
453	0.2857	0.7143	1.8571	-0.4286	1.1929	1997	1. Native species are translocated for conservation, commercial, amenity and research purposes. These activities are related, and need to be considered and planned in terms of their effects on biodiversity.2. Procedures for assessing, implementing and regulating translocations have, however, been subject to largely uncoordinated development; recommendations or guidelines being produced separately…
454	1.2000	0.2000	0.8000	-0.5000	0.6200	1997	A discrete-time reaction-diffusion model for black-footed ferret release, population growth, and dispersal is combined with ferret carrying capacity constraints based on prairie dog population management decisions to form a spatial optimization model. Spatial arrangement of active prairie dog colonies within a ferret reintroduction area is optimized over time for maximum expected adult ferret pop…
455	-0.6667	-0.6667	-0.6667	-0.5000	-0.7833	1997	A fungal infection was identified as the cause of a high mortality rate of captive wartbiter cricket (Decticus verrucivorus) nymphs at the London Zoo (United Kingdom) in 1994. This species is threatened with extinction in the United Kingdom and the animals concerned were part of a captive breeding and reintroduction program. Following these findings, reintroductions were postponed and release sit…
457	4.0000	1.0000	3.0000	-0.5000	2.3500	1997	1, Establishment patterns of reintroduced European otters Lutra lutra are described from a behavioural and a conservation perspective.2, Thirty-six 1-year-old otters, 11 wild-caught and 25 captive-bred, were released and radio-tracked in Sweden between 1989 and 1992.3, Movements after release depended on whether the release area was already occupied by other otters.4: Establishment occurred in ar…
459	-0.3333	-0.7778	0.2222	-0.5556	0.2778	1997	Because populations in zoological parks and nature reserves often are derived from only a few individuals, conservationists have attempted to minimize founder effects by equalizing family groups sizes and increasing the reproductive contributions of all individuals. Although such programs reduce potential losses of genetic diversity, information is rarely available about the actual persistence of…
460	-0.9091	-0.4545	-0.1818	-0.4545	-0.2727	1997	This study evaluated the genetic consequences of a reintroduction of the endangered annual plant Cordylanthus maritimus ssp. maritimus to Sweetwater Marsh (San Diego County, California). A survey of 21 enzyme loci in natural populations revealed that genetic diversity is very low and is primarily found as rare alleles at a few loci, making this species especially susceptible to the loss of allele…
461	4.0000	2.5000	1.5000	-0.7500	2.1750	1997	To identify populations with the ability to accumulate heavy metals, approximately 300 accessions pertaining to 30 plant species were grown for 4 wk in a hydroponic media that approximated the nutrient and heavy metal composition of a soil contaminated with moderate levels of cadmium (Cd), copper (Cu), and zinc (Zn), The results indicated that several Brassica spp, exhibited moderately enhanced Z…
463	0.6667	0.2667	0.5333	-0.2667	0.4700	1997	Captive-born mountain gazelles were reintroduced to Hawtah Reserve in central Saudi Arabia from 1991 to 1995. This study describes the survival, reproduction and changing number of gazelles within the population during the first four years of the programme. The mortality rate was highest during the first month after release, bur 69-73% of gazelles survived for greater than or equal to 1 year and …
465	-0.1818	0.0000	0.0909	-0.5000	-0.1545	1997	The status of Yellow-footed Rock-wallabies (Petrogale xanthopus) and Black-footed Rock-wallabies (P. lateralis) in South Australia was assessed by comparing recent survey and census data with previously collated information about the distribution and relative abundance of each taxon. Petrogale xanthopus has maintained most of its known geographic range within the state; however its relative abund…
466	-0.1000	-0.4000	1.1000	-0.5000	0.1950	1997	In 1989, 13 Sugar Gliders Petaurus breviceps were introduced into the Organ Pipes National Park, a re-afforested valley, 26 km north-west of Melbourne, Victoria. These Sugar Gliders were relocated from a nearby (20 km) State Forest at Pyrete Range, Toolern Vale. This initial release was followed up in 1990 with the release of a further 24 animals. Due to the absence of natural tree hollows, 24 ne…
467	1.1429	0.0000	-0.5714	-0.4286	0.1464	1997	The Hawaiian goose or nene (Branta sandvicensts) restoration program, initiated in 1949, and with the release of about 2,150 captive-bred birds, has not resulted in a self-sustaining wild population. Results from a capture-recapture analysis indicate that 3 factors affected mortality rates: the year of release, age-class and method of release. Estimated annual mortality ranged from 0 to 87%. Comp…
468	0.8750	0.6250	1.5000	-0.1250	1.0313	1997	Gray wolf (Canis lupus) recovery in the Rocky Mountains of the U.S. is proceeding by both natural recolonization and managed reintroduction. We used DNA microsatellite analysis of wolves transplanted from Canada to two reintroduction sites in the U.S. to study population structure in native and reintroduced wolf populations. Gene flow due to migration between regions in Canada is substantial, and…
469	0.2308	-0.1538	0.4615	-0.5000	0.3923	1997	the endangered Mauna Kea silversword (Argyroxiphium sandwicense ssp. sandwicense) has experienced a severe decline in distribution and abundance because of predation by alien ungulates. By the late 1970s only a small remnant natural population persisted on the Mauna Kea volcano on the Island of Hawaii. The Hawaii Department of Land and Natural Resources, Division of Forestry and Wildlife, initiat…
470	2.1429	0.7143	1.5714	-0.5000	0.9643	1997	The demography of red squirrels Sciurus vulgaris removed from three different source areas and reintroduced between February 1987 and January 1988 in an urban park near Antwerp, Belgium was monitored for six years. Animals that were used to human presence had a higher initial survival than those not accustomed to human disturbance. Contrary to our predictions, woodland structure at the removal si…
471	-1.2222	-0.2778	0.5000	-0.4167	0.1111	1997	Fire history and stand structure was examined in twelve virgin forest stands situated within forest reserves in northern Sweden. The selected stands represented fire refuges as well as different successional stages after fire. Six of the stands were dominated by Norway spruce (Picea abies L. Karat.), three were dominated by Scots pine (Pinus sylvestris L.), and three were dominated by hairy birch…
472	1.7500	0.5000	1.6250	-0.1875	1.4875	1997	There is a great need for developing new approaches to monitoring and recovering rare plants. We have only begun to adopt or invent the perspectives, tools, and institutions to provide better data for making management decisions regarding populations in the wild. Monitoring approaches and tools are best applied when they provide clear answers to specific, management-oriented questions. Recovery o…
473	-0.8889	-0.4444	0.4444	-0.4444	-0.1222	1997	Euphorbia clivicola R.A. Dyer, an endangered Northern Province endemic, is restricted to only two known populations, both of which are threatened with extinction. The area between and surrounding the known populations, totalling 8874 km(2), was therefore searched for sites where either unknown populations could exist, or which could represent a suitable habitat for the introduction of a new popul…
474	1.0000	0.6000	0.0000	-0.5000	0.4900	1997	In the 1980s, Little Spotted Kiwi (Apteryx owenii) were transferred to Long, Red Mercury and Hen Islands to establish new populations beyond their strong hold on Kapiti Island. Recent surveys indicate that all three populations are increasing at between 4% and 8% per annum. Recently, a fifth population has been established successfully on Tiritiri Matangi Island in the Hauraki Gulf, and has grown…
475	1.2857	0.2857	1.8571	-0.2143	1.0143	1997	One of the oldest forms of tillage in the world is the digging of subterranean organs of wild plants for food and other purposes. Many areas were managed for increased densities and abundances of wild plants with edible corms, bulbs, tubers, and rhizomes. The horticultural techniques of digging, replanting, and sparing, in conjunction with larger-scale habitat management, created ecological effec…
476	0.0000	-0.1250	0.8750	-0.4545	0.4938	1997	We conducted a trail survey of De Brazza's monkey (Cercopithecus neglectus) on Mt. Elgon and the Cherangani Hills between October 1994 and February 1995. The objectives were to assess the status and distribution of the species and its habitats and to formulate recommendations on its conservation. We counted a total of 49 monkeys: 3 groups and 6 lone individuals near Kimothon River (Mt. Elgon) and…
477	0.6250	0.0000	-0.3750	-0.6250	0.3563	1997	African wild dogs (Lycaon pictus) are a seriously endangered species with only around 5000 individuals left. We examined the factors likely to be affecting the distribution and density of wild dogs living in the Kruger National Park, South Africa. We collected data, by traditional and satellite radio-tracking, on diet selection, sizes of packs, dispersion and sizes of territories, and patterns of…
478	1.2000	0.5000	1.4000	-0.4500	1.4550	1997	The natterjack toad (Bufo calamita) is an endangered species in Britain and has been legally protected since 1975. This amphibian suffered a major decline during the first half of the twentieth century, due partly to habitat destruction but mostly to successional changes in its specialized biotopes and anthropogenic acidification of breeding sites. In addition to site and species protection, exte…
479	3.3333	1.1667	1.3333	-0.2500	1.5917	1997	This work was directed to the repopulation of the pearl oyster Pteria sterna through artificial seeding techniques. Four different seeding conditions were tested on 658 young cultured pearl oysters: protected substrate, unprotected substrate, natural substrate, and artificial substrate. Two other bioecological variables were tested: depth and specimen size. We assessed survival, settlement speed …
480	-1.1111	-0.6667	-0.7778	-0.4444	-0.6889	1998	The Pall mynah (Leucopsar rothschildi) is an endangered bird endemic to the island of Pall, Indonesia. The wild population of approximately 17 birds is confined to West Ball National Park (Taman Nasional Ball Barat). The species was intensively collected for the bird trade in the 1960s and 1970s, and poaching for the internal trade in Indonesia remains the primary threat to the wild population. W…
482	-0.0588	-0.3529	1.0000	-0.4412	0.4324	1998	In their biogeography model, MacArthur and Wilson (1967) assumed that populations occurring in isolated patches of suitable habitat differ in that some of them, called continental, are large and persistent, whereas the others, called insular, are small and submitted to periodic extinction and thus making some patches vacant. The former populations are the source of immigrants which colonise patch…
486	0.3333	0.3333	0.6667	-0.5000	0.7500	1998	Vast literature, was analysed and data bank on rare and vanishing plants of the Russian flora has been compiled on this basis. It allows to compile a list of rare and vanishing plant species in their habitats, one of the main limiting factor for which is pasture of farm animals. Recommendations for investigation, conservation and possible restoration of rare and vanishing plants on the territory …
487	-0.3333	0.0000	0.0000	-0.5000	-0.4000	1998	In 1992 and 1993, 411 live reindeer were shipped by air from Hagemeister Island to the Anchorage area, Alaska. Reindeer were either rounded up by helicopter and then corralled or captured by net-gun fired from a helicopter. Outcome of both capture events showed that helicopter corralling of reindeer was more successful than catching them with a net-gun and that post-rut rounding up was more succe…
488	0.6000	0.0000	0.6000	-0.4000	0.7250	1998	The Noisy Scrub-bird is a small, semi-flightless insectivore which forages in leaf litter and the lower stratum of dense vegetation. More widespread when discovered last century the species declined rapidly after European settlement of Western Australia due to habitat clearing and large scale, uncontrolled wildfires. A small, remnant population survived in dense low forest and thickets on Mt Gard…
489	-0.1250	0.2500	1.3750	-0.4375	0.8188	1998	The Pampas deer (Ozotoceros bezoarticus L. 1758) is the most endangered neotropical cervid, and in the past occupied a wide range of open habitats including grassland, pampas, savanna, and cerrado (Brazil) from 5 degrees to 41 degrees S. To better understand the effect of habitat fragmentation on gene flow and genetic variation, and to uncover genetic units for conservation, we examined DNA seque…
490	0.5556	0.1111	0.2222	-0.2222	0.4333	1998	The Asp viper (Vipera aspis) went extinct at several localities in northwestern Switzerland during the past decades. The present study shows that localities where the species went extinct are overgrown by forest, whereas localities where V. aspis still occurs are free of forest. The genetic variability of the extant viper populations in the study area does not follow any geographic pattern. This …
491	-1.2857	-0.7143	-0.5714	-0.5714	-0.5643	1998	Fourteen radio-tagged red squirrels were released in pine woodland containing grey squirrels. Movements of the squirrels were related to the tree species of the donor site. Survival after release was lower than for the grey squirrels: of 11 red squirrels that survived at least a week, only three survived more than three months and none for four months. More than half were eaten or cached by preda…
492	0.0000	0.1429	0.7143	-0.3571	0.5429	1998	The responses of ruffe (Gymnocephalus cernuus (L.)) abundance to eutrophication were studied in the brackish water of the Baltic Sea off Helsinki. The productivity gradients in the area permitted an analysis of the dependence of ruffe catches taken with gill nets in 1969 to 1972 on spatial differences in eutrophication level. There appeared to be a relationship between the level of primary produc…
493	0.8333	0.0000	1.3333	-0.3333	0.6000	1998	Since 1989 the orang-utan Pongo pygmaeus has been a protected species in Taiwan. Between July 1995 and September 1996 a survey was carried out of 16 facilities maintaining orangutans in Taiwan. Data on the management, age, sex and life history were collected for 72 orangutans housed at three public zoos, nine private parks, two animal breeding farms, one rescue centre and a temple. Information on…
494	0.6154	0.0000	0.2308	-0.2857	0.3538	1998	Effective live-trapping of beaver (Castor spp.) has been and will continue to be necessary for introductions, re-introductions, translocation for the preservation of populations, removal of nuisance beaver, and to obtain animals for fur breeding, zoological gardens and research. The aim of this study was therefore to review the existing knowledge about live-trapping through a literature study, co…
495	0.6429	0.1429	0.0000	-0.0714	0.2857	1998	Black-footed ferrets Mustela nigripes are considered one of the world's most endangered mammals. The last known wild population was found in Meeteetse, Wyoming, and it collapsed due to an epizootic of canine distemper, but 18 free-ranging ferrets were successfully raptured to initiate a breeding programme. Captive propagation has been successful and, throughout the last 12 years, more than 2,600 …
498	-0.4286	0.0000	0.3571	-0.2333	0.1571	1998	Created in 1934 in Eastern Rwanda, the Akagera National Park (ANP) has been the scene of two introductions and one reintroduction of large ungulates. Two male and four female black rhinoceros, a species which never lived before in the ANP but was present in Tanzania, beyond the river Akagera matching approximately the international border and working as a biogeographical barrier, were introduced …
499	0.1333	0.1333	0.4667	-0.4333	0.1633	1998	The disappearance of the Otter, linked with anthropological factors, is also due to contamination of its food by PCB and heavy metals (cadmium, mercury, lead). With a view to reintroducing or strengthening a population, it was suitable to determine which rivers in the Rhone-Alpes area could offer feeding possibilities of satisfactorily quality. Seven rivers were selected as they all offered favou…
500	0.5714	-0.1429	1.8571	-0.3571	0.8714	1998	The pollination of flowering plants by animals represents a critical ecosystem service of great value to humanity, both monetary and otherwise. However, the need for active conservation of pollination interactions is only now being appreciated. Pollination systems are under increasing threat from anthropogenic sources, including fragmentation of habitat, changes in land use, modern agricultural p…
501	0.1667	-0.2500	-0.2500	-0.4583	0.0458	1998	The Lake Eacham rainbowfish (Melanotaenia eachamensis) was declared extinct in the wild in the late 1980s after it disappeared from its only known locality, an isolated crater lake in northeast Queensland. Doubts have been raised about whether this taxon is distinct from surrounding populations of the eastern rainbowfish (Melanotaenia splendida splendida). We examined the evolutionary distinctive…
502	1.8333	0.0000	3.5000	-0.5833	1.8250	1998	Following reports of dramatic declines in managed and feral honey bees from nearly every region of North America, scientists and resource managers from the U.S., Mexico, and Canada come together to review the quality of the evidence that honey bees as well as other pollinators are in long-term decline and to consider the potential consequences of these losses on the conservation of biodiversity a…
503	-0.1111	-0.2222	0.3333	-0.3889	0.1889	1998	Due to over-hunting c. 1200 Eurasian beavers Castor fiber survived in eight relict populations in Europe and Asia at the beginning of the 20th century. Following hunting restrictions and translocation programmes in IS countries, the Eurasian beaver became re-established over much of its former range, and presently numbers c. 430 000. The translocated populations often consist of a mixture of geog…
504	-0.6000	-0.6000	0.8000	-0.6000	0.0400	1998	The lycaenid butterfly, Maculinea rebeli, and its specialist parasitoid, Ichneumon eumerus, live in small, closed populations. Given the threatened status of the butterfly, it is reasonable to assume that its specialist parasitoid is even more vulnerable to local extinction than the butterfly host. Based on a mechanistic model recently developed for the tightly-woven community surrounding M. rebe…
505	0.3750	-0.2500	1.2500	-0.1875	0.1938	1998	Details of a reintroduction of Maculinea teleius (scarce large blue butterfly) and Maculinea nausithous (dusky large blue butterfly) into a nature reserve in the Netherlands are given. The introduced population of M. teleius expanded during the first three years. In contrast, the newly established population of M. nausithous declined in the year after the reintroduction but expanded later. After …
506	1.7273	0.3636	1.1818	-0.2857	1.0364	1998	1, Reintroduction of plants and animals has become a common practice in the attempt to establish, re-establish or augment endangered populations. The fate of these translocation programmes is likely to depend, on the one hand, on several ecological attributes of the introduced species, on the other hand on introduction effort.2, In a recent paper, Veltman, Nee & Crawley (1996) reported the correl…
507	0.2222	-0.3333	0.5556	-0.3889	0.3333	1998	A literature search on hazel grouse, Bonasa bonasia, biotopes has shown that this bird most often frequented "heterogeneous" woodlands, i.e. those in which it will find high trees, understoreys and edges. A satellite image (LANDSAT August 1991) was analyzed to detect habitats potentially suitable for a theoretical reintroduction of the hazel grouse in the Cevennes National Park (40,000 ha). A pre…
508	1.2500	-0.1250	1.2500	-0.3125	1.3438	1998	Long-overdue concerns about the genetic effects of releases of hatchery-reared progeny on wild populations have been increasingly addressed during the past 20 yrs. Because of an extensive history of translocation and culture, much attention in both of these categories has focused on salmonid species. Native salmonids have been indirectly affected by translocations through such activities as induc…
509	0.4545	0.2727	0.8182	-0.5000	0.7364	1998	Capercaillie (Tetrao urogallus) populations are declining in western parts of their range, including Scotland. It has been proposed that their numbers, and the extent of their range in Scotland be increased to reduce the risk of a second extinction in the UK. The feasibility of a reintroduction of capercaillie to coniferous plantations in southern Scotland was assessed by undertaking a population…
514	0.8333	0.1111	0.4444	-0.3333	0.6167	1998	The Yellow-shouldered Amazon (Amazona barbadensis) is one of the most endangered species of parrots in Venezuela. An integrated conservation program has focused on reversing the causes of parrot population decline on the Macanao Peninsula in Margarita Island. As a result, the parrot population on the island has increased to about 1900 individuals in 1996 from an estimated population of 750 in 198…
516	0.1111	0.8889	1.0000	-0.4500	0.8833	1998	. Species richness in calcareous grassland is discussed against the background of historical dispersal processes associated with traditional land-use management such as grazing, but also the artificial establishment by hayseed. Important vectors in the traditionally man-made landscape were sheep and cattle or other livestock such as goats. Calcareous grasslands were not only connected to each oth…
517	-0.2000	-0.3000	1.0000	-0.4500	0.2100	1998	. Rare vascular plant species are endangered worldwide. Population losses are most commonly caused by human-related factors. Conservation management seeks to halt this adverse trend and if possible, to enhance long-lasting self-sustainable populations. In general, rare species are poorly recruited from seed banks, or disperse themselves very poorly. It may be a management option to translocate su…
518	0.3333	0.2222	1.1111	-0.3333	0.6444	1998	The natterjack toad Bufo calamita is rare in Britain, which is at the northwestern edge of its biogeographical range. We investigated the level of genetic differentiation amongst almost all (34 out of 38) of the surviving British populations of this species, and among six new populations established by translocations during the 1980s. For eight microsatellite loci, allele sizes and frequencies we…
519	0.7500	0.5000	1.2500	-0.5000	1.0563	1998	Historically documented founder events provide opportunities to assess the effects of population size reductions on genetic variation, but the actual magnitude of genetic change can be measured only when direct comparisons can be made to the source or ancestral population. We assayed variation at nine microsatellite loci in the translocated population of the Laysan finch (Telespiza cantans) at Pe…
520	-0.6667	-0.3333	0.0000	-0.5000	-0.2083	1998	Sandhill Cranes are large, gray birds that are widely distributed in North America. Although Sandhills usually nest in water, they spend most of their time in uplands. Most Sandhill Cranes are migratory, but Florida has a substantial population of resident cranes. Because Sandhills are common in some areas, sick or injured individuals are frequently brought to rehabilitators. This article summari…
521	0.2000	0.2000	0.2000	-0.5000	0.1100	1998	During a recent land drainage scheme, a population of the Freshwater Pearl Mussel Margaritifera margaritifera (L., 1758) was discovered in a small stream in north-west Wales. The dredging operations effectively destroyed the population which was estimated to have been as high as 5000 individuals. The presence of juvenile shells under 20 mm in the spoil tips suggests this was a viable, recruiting …
522	1.8333	1.1667	1.8333	-0.3333	1.7500	1998	Discovery of populations of the marsh snail Vertigo moulinsiana near and within the route of a new road in southern England whilst site clearance was in progress, caused the urgent development of a strategy to protect the animals. The snail's inclusion on Annex II of the European Habitats & Species Directive made it vital for appropriate action to be implemented to protect the snail along the pro…
523	1.8333	1.1667	1.8333	-0.3333	1.7500	1998	Discovery of populations of the marsh snail Vertigo moulinsiana near and within the route of a new road in southern England whilst site clearance was in progress, caused the urgent development of a strategy to protect the animals. The snail's inclusion on Annex II of the European Habitats and Species Directive made it vital for appropriate action to be implemented to protect the snail along the p…
524	0.5000	0.5000	1.2000	-0.3000	0.9800	1998	All species of howlers are at risk due to habitat destruction. I review the three most serious threats to howler survival-agricultural disturbance, logging disturbance, and hunting-both in a general context and in species accounts. Withal, the adaptability of howlers has allowed them to be a widespread genus throughout Central and South America. Alouatta is especially adaptable due to its general…
525	-0.1667	-0.0833	0.3333	-0.5000	0.2583	1998	As assessed by the IUCN Mace-Lande system, seven (35%) of the 20 Alouatta species and subspecies with adequate data are classified as "threatened," i.e., critically endangered, endangered, or vulnerable (Rylands et al, 1995). This percentage is much lower than the 75 to 100% threatened taxa for, the other large-bodied genera: Ateles, Lagothrix, and Brachyteles. Only 5 of the 16 Neotropical genera…
526	0.4000	-0.5000	1.0000	-0.3636	0.3750	1998	There is considerable interest in restoring stocks of Atlantic sturgeon (Acipenser oxyrinchus), one of only two dozen extant sturgeons worldwide. Populations of its two subspecies are found in large rivers along the North American coasts of the Atlantic (A. o. oxyrinchus) and the Gulf of Mexico (A. o. desotoi). Although these populations were severely reduced because of overfishing and, in some i…
527	0.2143	-0.1429	0.3571	-0.3929	0.3393	1998	In parts of the world such as the Pacific Islands, Australia, and New Zealand,introduced vertebrate predators have caused the demise of indigenous mammal and bird species. A number of releases for reestablishment of these mammal species in mainland Australia have failed because predators extirpated the new populations. The nature of the decline of both extant populations and reintroduced colonies…
528	-0.0769	0.4615	1.6154	-0.3077	0.4808	1998	A Recovery Team oversaw implementation of a Recovery Plan for the woylie (Bettongia penicillata ogilbyi (Waterhouse 1841)) from 1990 to 1995, and then reviewed its conservation status. Using the 1994 IUCN Red List criteria, the team showed that the species had been recovered from Vulnerable to Lower Risk (Conservation Dependent). Furthermore, it no longer met the requirements for listing as a thr…
529	0.1111	0.2222	0.3333	-0.3889	0.4611	1998	Since 1960 107 translocations of wild-caught Weka (genus Gallirallus) have occurred in New Zealand. Only four of these Weka liberations resulted in a population that persisted for more than 10 years and only one was successful on the North Island (the resultant population is now believed extinct). The reason for these failures was not known. In 1991 members of the Royal Forest and Bird Protection…
530	0.6000	-0.2000	0.4000	-0.5000	0.5500	1998	The National Commission for Wildlife Conservation and Development was established in 1986 to oversee all wildlife conservation programmes in Saudi Arabia. The Arabian oryx Oryx leucoryx is one of the flagship species of the Saudi Arabian reintroduction policy. It has been captive-bred since 1986 at the National Wildlife Research Center near Taif. With the creation of a network of protected areas …
531	1.5556	0.6667	1.7778	-0.5000	1.1000	1998	Tidal marshes have been actively restored in Connecticut for nearly 20 years, but evaluations of these projects are typically based solely on observations of vegetation change. A formerly impounded valley marsh at the Barn Island Wildlife Management Area is a notable exception; previous research at this site has also included assessments of primary productivity macroinvertebrates, and use by fish…
532	0.5000	0.0000	2.0000	0.0000	1.0250	1998	The Sword-grass Brown Butterfly Project (SBBP) is a community driven project initiated by the Knox Environment Society. We are planting habitat at sites between known populations of the butterflies in the hope of increasing their numbers. Project activities include revegetation and propagation, community art, monitoring and translocation. SBBP is also raising public awareness of the needs of Swor…
533	-0.8333	-1.1667	-1.1667	-0.5000	-0.9625	1998	Reintroductions of the endangered razorback sucker Xyrauchen texanus and Colorado squawfish Ptychocheilus lucius into the Verde River, Arizona, have failed to establish self-sustaining populations. The failure of these reintroductions is often attributed to predation and competition by normative fishes and habitat loss, but parasite infestations (particularly a copepod, Lernaea cyprinacea) also h…
534	0.0000	0.3333	0.6667	-0.5000	0.3833	1998	The results of two reintroduction programmes of Badgers are discussed, one with repeated releases of a few individuals at time, and the other with a more or less simultaneous release of eight animals. It turned out that the latter attempt was much more successful. in the former attempt more animals left the study area and especially (but not always) the last introduced animal was chased away by B…
535	0.3333	0.2222	0.0000	-0.4444	0.1611	1998	1. We examined the effects of phosphorus. an important pollutant in fresh waters, on mussels Anodonta anatina and embryos of European bitterling Rhodeus sericeus amarus. These species are involved in an unusual symbiosis, with the fish depositing eggs inside the mussels' gills, where the embryos develop for 3-6 weeks until the larvae leave the mussel,2. High concentrations of phosphate (500 mu g …
536	0.8571	0.5714	2.2857	-0.5000	1.5143	1998	As effective population size (N-e) decreases, genetic factors may become relatively important to a population's or species' persistence. Conservation biologists should be aware of anything that can potentially cause a sudden reduction in N-e. I used simple models to illustrate how certain types of female mating preferences combined with certain types of male traits may lead to a sudden and substa…
537	-0.5714	-0.8571	0.0000	-0.4286	-0.6857	1998	The present status and distribution of Cape buffalo Syncerus caffer caffer in southern Africa is reviewed. The present estimate of southern Africa's buffalo populations are Botswana 29 300 (+/-9000), Zimbabwe 48 200 (+/-21000), Namibia 2 800 (+/-1000) and South Africa 31 500 (+/-10000). Buffalo numbers for Mozambique are incomplete, but a decline is estimated at 79% in the buffalo population in t…
538	0.3333	0.0000	0.8889	-0.3889	0.5389	1998	Reintroduction programs are a high-risk conservation strategy for restoring populations of endangered species. The success of these programs often depends on the ability to identify suitable habitat within the species' former range. Bioclimatic analysis offers an empirical, explicit, robust, and repeatable method to analyze large areas rapidly using a small number of locality records, and in turn…
539	0.5714	0.0000	0.2857	-0.4286	0.2500	1998	This review of Iowa's mammal fauna at the close of the 20th century summarizes changes in distributional patterns following Euroamerican settlement in the early 1800s. Data from historical records, museum specimens, and presettlement late Holocene fossils indicate presence of 69 resident mammals at that time. Hunting pressures and the conversion of prairie and forest to agricultural fields reduce…
540	-0.5000	0.0000	0.6667	-0.2857	0.5500	1998	Repeated liming of Hovvatn during the 1981-1995 period assured successful reintroduction of lake spawning brown trout, Salmo trutta. Poor natural recruitment to the population was associated with low survival during early life stages (before hatching) as shown by the 0.5, 3.5, 0.9 and 1.0% of live embryos found in natural redds during the 1992-1995 period, respectively. The low survival was most …
541	0.1000	0.3000	1.7000	-0.3500	0.5200	1998	Flying foxes (Ptero us spp.) are important pollinators and seed dispersers in many island ecosystems. Populations of flying foxes have declined markedly on most islands in the South Pacific since the 1940's. One potential conservation strategy is to reintroduce bats on islands where they historically occurred. In this manner, the risk of species extinction due to local catastrophic events can be …
542	0.3750	0.0000	1.6250	-0.3750	0.5250	1998	The Zanzibar red colobus Procolobus kirkii is one of Africa's most endangered primates, with only c. 1500-2000 individuals remaining in the wild. The authors made preliminary surveys of three areas where this monkey was translocated or introduced in the 1970s and 1980s. It appears that only one of these releases was successful. A total of 67 animals were caught and translocated or introduced (inc…
543	0.4444	0.2222	0.3333	-0.5000	0.5500	1998	Captive propagation has become increasingly important in preventing extinction in many avian species, including the Hawaiian crow (Corvus hawaiiensis) and Mariana crow (C. kubaryi). We used 3 surrogate species, common raven (C. corax), American crow (C. brachyrynchos), and black-billed magpie (Pica pica), to develop captive-rearing protocols for endangered corvids. Here we; compare the health, gr…
544	0.0000	0.1250	0.2500	-0.4375	0.2125	1998	Methods for trawl-acoustic surveys were developed and used on the basis of visual registration of the state of acoustic recording with simultaneous recording of the size of catches, using T. chalcograma as an example. Five surveys of the resources of the species were carried out near western Kamchatka during the prespawning and spawning periods in February-April 1996. Main concentrations of the w…
547	-1.4444	-1.0000	-0.4444	-0.4444	-0.8944	1998	Eight of 11 native forest bird species on Guam were extirpated by the introduction of the Brown Tree Snake Boiga irregularis. Emergency measures necessary to rescue the Guam subspecies of Micronesian Kingfisher Halcyon cinnamomina cinnamomina from extinction involved translocation and captive breeding in American mainland zoos. Soon after the establishment of a captive breeding population, the ki…
548	0.0833	0.4167	1.0000	-0.4583	0.8208	1998	Ecologically sound efforts to manage or reintroduce populations of rare species require detailed knowledge of species habitat requirements. However, the fact that such species are rare implies that the data needed for habitat characterization are sparse and that species might well be absent from favorable sites due to chance aspects of dispersal or mortality. We use four rare plant species endemi…
549	1.2143	0.4286	1.2143	-0.3571	0.5750	1998	We use the phylogenetically based statistical method of independent contrasts to reanalyze the Wolf, C.M., Griffith, B., Reed, C., Temple, S.A. (1996. Avian and mammalian translocations: update and reanalysis of 1987 survey data. Conservation Biology 10, 1142-1154). translocation data set for 181 programs involving 17 mammalian and 28 avian species. Although still novel in conservation and wildli…
550	0.7500	0.6250	1.6250	-0.4375	0.7125	1998	This study assesses the impact of Pacific Rat Rattus exulans predation on the endangered Ouvea Parakeet Eunymphicus cornutus uvaeensis and investigates the feasibility of translocating this bird to the island of Lifou (despite the presence of Ship Rat R. rattus). A rat trapping campaign, conducted from July 1995 to October 1996 in the forest of Ouvea and Lifou (Loyalty Islands, New Caledonia, Sou…
551	2.2727	0.8182	-0.0909	-0.4091	0.1227	1998	I used VORTEX to make a prior evaluation of the planned reintroduction project of the endangered bearded vulture (Gypaetus barbatus) in the mountains of southern Spain. The minimum size of a captive population needed to ensure the release of two bearded vulture fledglings per year is 30 individuals. If breeding success was improved, this minimum captive population could be reduced to 10 individua…
552	1.2500	0.1250	1.5000	-0.5556	0.9375	1998	Recent reintroduction of the black-footed ferret (Mustela nigripes) in west-central South Dakota has focused new attention on black-railed prairie dogs (Cynomys ludovicianus), because prairie dog colonies provide essential habitat for ferrets. Currently, management agencies are assessing prairie dog populations by counting active burrows, a technique that is attracting criticism. We correlated ac…
554	0.2500	-0.5000	0.0833	-0.3333	0.1542	1998	Riparian plants have been classified as "drought avoiders" due to their access to an abundant subsurface water supply. Recent water-relations research that tracks water sources of riparian plants using the stable isotopes of water suggests that many plants of the riparian zone use ground water rather than stream water and not all riparian plants are obligate phreatophytes (dependent on ground wat…
555	1.2500	0.2500	-0.2500	-0.3750	1.1125	1998	The development of ex situ conservation work for Orthoptera is demonstrated by examples of two captive-breeding programmes at the Zoological Society of London. The field cricket Gryllus campestris and wart-biter bush cricket Decticus verrucivorus are both species that have been bred in captivity and reintroduced to field sites in attempts to strengthen dwindling wild populations. Despite a simila…
556	0.3750	0.0000	0.6250	-0.4375	0.4219	1998	Up to 30 species of fish were generally found in medium-sized rainforest streams in Sabah, Malaysia. However, depauperate fish communities were found in two streams above large (>8 m) waterfalls (five and nine species) and in two very small streams located in deep forest (five and six species). A fifth stream with small cascades and waterfalls had a faunal fist of 12 species. Species resident abo…
557	1.1667	0.3333	0.0000	-0.5833	0.1917	1998	The effects of deer hunting by humans on deer population dynamics and behavior may indirectly affect the population dynamics and behavior of deer predators We present data on the effects of hunting on the behavior of white-tailed deer (Odocoileus virginianus) on the Osceola National Forest, a potential reintroduction site for the endangered Florida panther (Felis concolor coryi). We then use this…
558	0.0000	-1.2000	-0.4000	-0.3000	-0.1500	1999	The single surviving wild population of Campbell Island Teal, restricted to Dent Island in the New Zealand subantarctic, is unlikely to exceed 25 pairs. Twelve Campbell Island Teal were released in 1999 onto Codfish Island in southern New Zealand to establish, temporarily, a second wild population. These birds originated from a captive breeding programme that has produced 40 fledglings during 199…
559	-1.3333	0.0000	0.0000	-0.1667	-0.2833	1999	The Siberian Crane is the third rarest of the world's 15 species of cranes and considered by the International Crane Foundation to be the most endangered. Field surveys suggest that only 2900-3000 birds in three populations remain. While potentially encouraging, these numbers can be misleading due to the significant threats faced by this species.
560	0.5833	0.1667	1.0000	-0.3750	0.4125	1999	Dipodomys merriami parvus was listed as endangered by the U. S. Fish and Wildlife Service (USFWS) in September 1998 following its emergency listing of January 1998. A Biological Opinion issued by USFWS on a sand and gravel mining within Cajon Wash, an area of critical habitat, included translocation as a minimization measure. Preliminary to translocation, a salvage trapping effort was initiated i…
562	1.6667	-0.3333	1.6667	-0.5000	0.6000	1999	We question the rationale and methodology behind two recent amphibian translocations into west-central Illinois. In both cases, species were translocated outside their native ranges and no rigorous criteria for gauging success were utilized. We are concerned that translocations such as these will give the mistaken impression that new populations of amphibians can be easily established, even in ma…
563	-0.4000	-0.4000	0.2000	-0.4500	-0.2950	1999	Although river otters (Lutra canadensis) were common in Illinois during early European settlement, habitat degradation and unregulated harvests caused populations to decline dramatically by the mid-1800s. Otters were considered rare in the state by the early 1900s, and were listed as a state endangered species in 1989. Recovery strategies developed by the Illinois Department of Natural Resources …
564	-1.0909	-0.4545	0.5455	-0.4545	0.1273	1999	Reports suggest: that there is widespread reproductive failure in Linnaea borealis in Britain, Scandinavia, and North America. Our investigations of Scottish populations of this clonal dwarf shrub indicate that, although visited by a number of different insects, pollen transfer in this species is highly effective and principally occurs by small flies (Muscidae). However, natural levels of fruit s…
565	0.2000	-0.2000	0.8000	-0.5000	1.0300	1999	In 1989 an experiment was started at the Bukhara Breeding Centre, Kyzylkum Desert, Uzbekistan, to discover whether zoo-bred Przewalski's horses Equus przewalskii could adapt to semi-wild desert conditions. One stallion and four mares of different ages were released into a 5126-ha fenced area and monitored over a period of 17 years. This paper presents the information gained from the studies conce…
566	-1.2105	-0.4737	-0.1053	-0.4474	-0.3368	1999	The recovery of dead animals and incidental captures of live animals (= without looking for the animals) are reliable proofs of presence which may be collected on a large scale and at low cost when studying the distribution of rare and secretive species of large carnivores. We used the number of data collected per five-year period to study the long term population trend of re-introduced lynx (Lyn…
567	0.0909	0.0909	0.3636	-0.5455	0.0318	1999	Trout stocking in the mid-1960s eliminated the calanoid copepod Hesperodiaptomus arcticus and other large-bodied crustaceans such as Gammarus lacustris, Daphnia middendorffiana, and Daphnia pulex from many alpine lakes in the Rocky Mountain Parks of Canada. H. arcticus frequently dominates the plankton communities of fishless lakes, preying on rotifers and nauplius larvae. Following the extirpati…
568	-0.4444	-0.1111	0.4444	-0.4444	0.2889	1999	Translocation of nuisance raccoons (Procyon lotor) is a common practice, but the fates of translocated animals after release are not known. We monitored postrelease survival rates and dispersal of radiocollared raccoons that were trapped as nuisance wildlife in suburban Chicago and translocated to a rural forest preserve (translocated urban), trapped in another wooded area and translocated to the…
569	0.2143	-0.1429	1.4286	-0.4333	0.5321	1999	The cervids represent a complex assemblage of taxa characterized by extreme diversity in morphology, physiology, ecology and geographical distribution. Farmed species (for example red deer and fallow deer) are usually the common larger-bodied, gregarious and monotocous species that express marked reproductive seasonality in their temperate environment. Their commercial importance has facilitated …
570	0.2308	-0.1538	1.6923	-0.4643	0.6500	1999	The cervids represent a complex assemblage of taxa characterized by extreme diversity in morphology, physiology, ecology and geographical distribution. Farmed species (for example red deer and fellow deer) are usually the common larger-bodied, gregarious and monotocous species that express marked reproductive seasonality in their temperate environment. Their commercial importance has facilitated …
571	0.2000	-0.2000	0.4000	-0.5000	0.6450	1999	The setting of conservation priorities within species requires explicit goals and identification of the appropriate targets for conservation. I suggest that the conservation goal should be to conserve ecological and evolutionary processes; rather than to preserve specific phenotypic variants - the products of those processes. From this perspective, we should seek to conserve historically isolated…
572	-0.2222	-0.3333	-0.1111	-0.3889	0.2278	1999	Three new microsatellite loci were isolated and characterized in the Alpine marmot (Marmota marmota). Using these markers together with the previously published L-I microsatellite locus eight populations from Austria, Switzerland and Spain were analysed. In the autochthonous populations the expected heterozygosity values (H-c) are rather similar (from 23.1 to 30.2), whereas the introduced populat…
573	0.2857	0.2857	0.7143	-0.3333	0.2964	1999	Five microsites in shallow dystrophic waters were selected for the introduction of a critically endangered aquatic carnivorous plant Aldrovanda vesiculosa in the Trebon region in S Bohemia, the Czech Republic. The selected sites were fen pools close to two hypertrophic fishponds, Ptaci blato (four microsites) and Domaninsky tone microsite). In June 1995, 30 plants from an allochthonous population…
574	0.3158	0.3333	0.5614	-0.3033	0.5053	1999	The Norwegian Directorate for nature management has begun planning a management strategy for the large freshwater mussels in Norway. The present paper reviews the biology of the freshwater pearl mussel Margaritifera margaritifera (L., 1758). This is a contribution to increase the knowledge of this species in Norway. The freshwater pearl mussel is an interesting species with a particular biology. …
575	0.1667	0.0000	0.0000	-0.2917	0.3042	1999	Native fish stocks in the high-altitude saline Lake Issyk-kul (altitude 1608 m) in Kyrgyzstan have been subjected to predatory pressure from the introduced Sevan salmon (Salmo ischchan gegarkuni). Due to its oligotrophic character, the lake has low fish yields. The rapid growth in human population, development of tourism around the lake, increasing eutrophication and high demand for fish have nec…
576	0.7500	-0.5000	-0.6667	-0.3333	0.0125	1999	The distribution of native and alien crayfish inhabiting the British Isles is described separately for England, Wales, Scotland, Northern Ireland, Irish Republic, and some associated islands. Distribution of the single native species, Austropotamobius pallipes, is largely determined by geology, water quality and human intervention. Very large populations exist in England, Wales, and the Irish Rep…
577	0.3750	0.2500	1.5000	-0.2778	0.5281	1999	Conservation ecology is a new field which provides an interdisciplinary approach to the study of the problems of biodiversity and threats to biodiversity. This textbook is intended for ecological or environmental laboratory courses at the undergraduate level. The work contains fourteen laboratory exercises based on the RAMAS EcoLab software covering biodiversity, population growth, population par…
580	0.3333	0.3333	-0.5000	-0.3333	-0.2667	1999	We used DNA fingerprinting in order to assess 'a posteriori' the outcome of a captive breeding and reintroduction program of guans Penelope obscura bronzina and P. superciliaris jacupemba. The reintroductions started after the reforestation of part of the area that was damaged during the construction of a hydroelectric power dam in Sao Paulo, Brazil, in a region belonging to the Atlantic Forest. …
581	-0.2500	-0.5000	1.5833	-0.4167	0.6125	1999	Lumholtz's tree-kangaroo (Dendrolagus lumholtzi) and Bennett's tree-kangaroo (Dendrolagus bennettianus) are the two largest arboreal folivores in Australia and are both restricted to the tropical rainforests and adjacent forest communities in North Queensland. Both species display cryptic and secretive behaviour, and consequently are poorly studied. Bennett's tree-kangaroos are found within a rel…
583	0.4000	0.3000	0.4000	-0.3500	0.3750	1999	Reproduction of Megalonaias nervosa (Rafinesque, 1820) has not been documented for over 20 y in much of the Cumberland River, where water temperatures have decreased and flow regimes have been greatly altered by hypolimnetic discharges from impoundments. Studies in other streams have implicated low temperatures or changes in discharge patterns as causative factors inhibiting reproduction, Megalon…
584	0.3636	0.2727	0.3636	-0.3182	0.3409	1999	Reproduction of Megalonaias nervosa (Rafinesque, 1820) has not been documented for over 20 y in much of the Cumberland River, where water temperatures have decreased and flow regimes have been greatly altered by hypolimnetic discharges from impoundments. Studies in other streams have implicated low temperatures or changes in discharge patterns as causative factors inhibiting reproduction. Megalon…
585	0.8333	-0.3333	-0.3333	-0.4167	0.2167	1999	The adjustment of captive-reared and developmentally deprived ringtailed lemurs (Lemur catta) to supported release on St. Catherine's Island, Georgia, was studied over 7 years to examine if these animals developed behavior comparable to wild populations. Initial changes after release included decreased obesity and increased agility as well as foraging for appropriate novel plants. Ranging, daily …
586	0.0000	0.5000	0.7500	-0.2500	0.3375	1999	The introduction of rare and threatened species on new or previously occupied sites was examined. Results point to both the success (Gentiana pneumonanthe, Littorella uniflora, Polygonum bistorta, Senecio aquaticus), uncertainty (Pedicularis palustris) and failure (Alopecurus bulbosus) of establishment. Population dynamics, niche requirements and life properties of species are sensitive indicator…
587	0.6667	0.3333	1.2222	-0.5556	0.3611	1999	Mitochondrial DNA (mtDNA) control region sequences were analysed to determine the geographical genetic structure of Hippotragus niger (sable antelope) and H. equinus (roan antelope). Analyses by AMOVA, minimum evolution networks, parsimony, neighbour joining and maximum likelihood show that the roan antelope populations are geographically partitioned and that their phylogeography corresponds well…
588	0.7778	0.2222	1.4444	-0.1667	0.9389	1999	Reintroduction of animals is becoming increasingly popular as a means of restoring populations of threatened species. Sometimes depletion of wild populations leaves only captive populations from which reintroduction projects can obtain founders for releases. The World Conservation Union guidelines on reintroductions recommend that the individuals to be reintroduced should be of the same subspecie…
589	0.3333	-0.1111	1.6667	-0.1111	1.1611	1999	An early motivation for this study was the problem of relocation of scarce or endangered species of animals for breeding and/or reintroduction to establish new populations in the wild. In this paper, we introduce single and multiple objective optimization models which are designed to comprehend a wide variety of objectives which are of interest to conservation and wildlife managers. We present th…
590	-0.1667	0.0000	1.8333	-0.1667	0.6833	1999	Understanding the evolutionary role of gene flow is pivotal to the conservation of endangered populations. Gene flow can be enhanced through population translocations that are conducted to maintain genetic variation and combat the negative consequences of inbreeding depression (two of the major concerns in the conservation of subdivided or isolated populations). While researchers have given exten…
591	-0.2000	-0.2000	0.5000	-0.4286	0.3500	1999	The range of the tammar wallaby (Macropus eugenii) has decreased substantially in Australia in recent times. Because two introduced populations in New Zealand may have descended from a now-extinct Australian population(s), we investigated their origins using a novel approach. We combined data from seven highly polymorphic microsatellite markers with simulation modelling to infer the history and c…
592	1.5000	0.3333	0.8333	-0.5000	0.7917	1999	Habitat characteristics of wetlands that contain the federally endangered sedge, Scirpus ancistrochaetus, were investigated in a one-point-in-time held survey. Sixteen adjacent seasonal ponds, four of which supported populations of S. ancistrochaetus, were sampled for 26 habitat variables. Using only five of these variables, we were able to separate ponds with and without S. ancistrochaetus in a …
593	-0.1429	0.1429	0.1429	-0.5000	0.5929	1999	Fifty-three captive-bred New Zealand Shore Plover (Thinornis novaeseelandiae) were released on Motuora Island in the Hauraki Gulf, New Zealand in an attempt to establish a second population of this endangered shorebird in the wild. The birds were liberated in four releases between September 1994 and February 1997. In September 1997, eight (15%) of the released birds were still resident on Motuora…
594	0.7273	-0.6364	0.1818	-0.4091	0.0682	1999	The return of the Arabian oryx Oryx leucoryx to Oman symbolized the success of a new approach to species conservation and established reintroduction as a conservation tool. Ten years after the species had been exterminated in the wild by poaching, the first 10 founder oryx, descendants of the 'World Herd', were reintroduced to the desert,in central Oman in January 1982. A second release followed …
595	-1.3750	-1.5000	-0.8750	-0.2500	-0.5125	1999	The Chinese alligator Alligator sinensis is one of the world's most endangered reptiles. At one-time widespread throughout much of the lower Yangzi River basin, the remaining wild individuals are now restricted to a-small area in Southern Anhui Province and perhaps:in adjacent Zhejiang Province. Population estimates conducted in the 1980s suggested that only 500-735 wild individuals remained at t…
596	-0.5000	-0.6000	-0.3000	-0.1500	0.0800	1999	African wild dogs Lycaon pictus have been extirpated across most of West and central Africa, and greatly depleted in eastern and southern Africa. Given an urgent need for population recovery, especially in West and central Africa, this paper discusses the possibilities for using reintroduction to re-establish wild dog populations. Reintroduction is probably now technically possible, as long as re…
597	0.5000	0.7500	0.0000	-0.2500	0.1125	1999	Before-and-after surveys at several southern California sites indicated that populations of endangered tidewater goby Eucyclogobius newberryi persisted through heavy flooding in 1995. This was contrary to our expectations that flooding might have led to extirpation in some smaller wetlands. There was also no significant change in tidewater goby density before and after the flooding. Several appar…
598	1.0000	0.1667	-0.5000	-0.2500	0.4333	1999	Sophora toromiro was endemic to the Pacific island of Papa Nui (Easter Island) and is extinct in the wild. The species has survived in private and botanic gardens. The species is the subject of an international study to support its conservation ex situ and eventual reintroduction. As a contribution to this study the genetic diversity of the surviving stocks and herbarium samples has been assessed…
599	0.0556	-0.4444	0.1111	-0.5000	0.1778	1999	Metapopulation structure of species in fragmented landscapes is ultimately the result of spatial variability in demographic processes. While specific information on demographic parameters is desirable, a more practical approach to studying metapopulations in fragmented landscapes may begin with analyses of species' occurrence in relation to large-scale habitat variability. Here, we analyzed occur…
600	-0.1818	0.0000	0.7273	-0.4333	0.6273	1999	Indigenous populations of the North America river otter (Lontra canadensis) were extirpated from Indiana by 1942. To initiate a statewide restoration program, 25 otters (15M:10F) from Louisiana were released at Muscatatuck National Wildlife Refuge in southern Indiana. We evaluated their post-release survival, movements, and reproductive activity using radiotelemetry with 15 animals (9M:6F), field…
602	0.2500	0.2500	0.9167	-0.3333	0.5000	1999	A genetic map was constructed from an F-2 population of 76 individuals for the purpose of comparing the arrangement of loci in the A and E Solanum genomes. This progeny was derived from an interspecific cross between the species Solanum palustre x Solanum etuberosum, both of which are E-genome species. Two hundred and eighty one probes previously mapped in tomato and potato (A-genome, as postulat…
603	0.6923	-0.0769	0.8462	-0.3846	0.2231	1999	The Mariana crow (Corvus kubaryi) is an endangered species that is restricted to the islands of Guam and Rota in the Mariana archipelago. Predation by the introduced brown tree snake (Boiga irregularis) has decimated bird populations on Guam, and the crow population there is the last wild remnant of the endemic forest avifauna. The population on Guam is critically endangered and, despite intensiv…
604	-0.5714	0.4286	1.4286	-0.4286	0.9429	1999	Behavioral theories, insights, and techniques are too frequently ignored by conservation biologists. Yet an animal's survival and reproductive success clearly depend on its behavior. Using examples from marine, freshwater, and terrestrial realms, I assert that behavioral information is invaluable in five conservation areas: (1) managing wild species (e.g., designing marine reserves; reducing anim…
605	0.0000	-0.0769	0.3846	-0.4231	0.4769	1999	Understanding the ecology and behavior of endangered species, such as the tidewater goby, Eucyclogobius newberryi, is important for identifying problems and formulating solutions for species recovery. The tidewater goby forms isolated populations in California's coastal lagoons, creeks, and marshes. Rapid declines in the number of populations led to its listing as an endangered species in 1994. T…
606	0.7143	0.7143	0.6429	-0.3929	0.4536	1999	Species recovery efforts generally focus on in situ actions such as habitat protection. However, captive breeding can also provide critical life history information, as well as helping supplement existing or restoring extirpated populations. We have successfully propagated nine species in captivity, including blackside dace, spotfin chubs, bloodfin darters, and boulder darters. Threatened blacksi…
607	1.1000	0.0000	0.4000	-0.5000	0.5250	1999	Captive propagation and reintroduction programs for rare and endangered species rarely include testing of techniques prior to initiation of recovery efforts. To experimentally test tbe effects of rearing social altricial birds with or without a conspecific parental model (a puppet), we used Common Ravens (Corvus corax) in southwestern Idaho ns surrogates for tbe endangered Hawalian Crow (Corvus h…
608	0.0000	0.2500	1.1250	-0.4375	0.5719	1999	Zieria prostrata (Rutaceae) is known from only four headlands within a 3-km stretch of coastline in New South Wales, Australia. The species was presumed to have occurred at a headland 24 km south of its present range. We used random amplified polymorphic DNA analysis to assess patterns of genetic variation within and among the extant populations. The analysis also included an individual reputedly…
610	-0.1429	0.4286	0.8571	-0.5000	0.5286	1999	We evaluated translocation as a technique for restoring the Florida scrub-jay (Aphelocoma coerulescens) to unoccupied portions of its historic range. Prior to the breeding seasons of 1989, 1990, and 1995, we translocated 20 jays (14 nonbreeders, 3 breeding pairs) from Archbold Biological Station in Highlands County to suitable but unoccupied habitat at Rookery Bay National Estuarine Research Rese…
611	0.0588	-0.1176	0.5294	-0.5000	0.4824	1999	The effects of demographic isolation may be particularly severe in small, isolated populations of the endangered red-cockaded woodpecker (Picoides borealis). Augmentation of single adult woodpeckers with subadult birds of the opposite sex allows managers to stabilize small, isolated populations but does not provide a means to significantly increase populations. The reintroduction of pairs of suba…
612	-1.4444	-0.6667	0.2222	-0.5556	-0.1944	1999	Ecology of the endangered Gila topminnow is reviewed, described, and reconstructed; natural conditions are placed in perspective with human-altered habitats of today. In the natural state of waxing and waning of habitat size as a function of precipitation patterns and, catastrophic events such as severe winter cold, the species in the past likely underwent dramatic expansions and contractions in …
613	0.4615	-0.2308	0.1538	-0.4231	0.0000	1999	Social system variability in a population of reintroduced Arabian oryx Oryx leucoryx in Oman was investigated from 1982 to 1989 by comparing two time periods on either side of June 1986, when widespread rain ended a prolonged period of drought and supplemental feeding. Variation in three social subsystems of resource exploitation, mating, and calf-rearing were observed. From the first release of …
614	1.1429	1.0000	0.8571	-0.1875	1.0214	1999	Translocations have been widely used to conserve threatened fauna worldwide, and although the benefits of monitoring newly translocated animals are widely recognised, post-release monitoring seldom occurs. This paper reports the dispersal patterns, social organisation and survival of a newly translocated population of 26 South Island saddlebacks (Philesturunus carunculatus carunculatus), on Motua…
615	1.5000	0.4000	0.7000	-0.0500	0.5900	1999	The Mauna Kea silversword Argyroxiphium sandwicense is an endangered plant endemic to the high elevation cinder deserts of Mauna Kea on the Island of Hawaii. Restoration efforts have increased the total naturally occurring population of ca. 50 adult plants by ca. 500 individuals, primarily by the outplanting of silverswords initially grown under controlled conditions. We evaluated the direct sowi…
616	1.7857	0.8571	0.9286	-0.5357	0.8250	1999	Lake sturgeon Acipenser fulvescens declined in abundance in Lake Superior's St. Louis River during the late 1800s and were eliminated from the river during the early 1900s because of the combined effects of exploitation, pollution, and habitat alteration. Since then, exploitation in the river and in Lake Superior has been reduced. Furthermore, water quality in the St. Louis River has improved, an…
617	0.6667	-0.3333	-0.4167	-0.2917	-0.1458	1999	The small population of wild dog Lycaon pictus (n = 3 to 30) in Hluhluwe-Umfolozi Park (HUP) has declined since 1992. The survival of dogs in HUP is dependent on the reintroduction of more dogs; however, wild dog reintroduction programmes are fraught with problems and many have failed. In this paper the diet and capture success of the wild dog pack in the Hluhluwe Section, and the influence of di…
618	0.2500	-0.3333	0.3333	-0.4167	-0.0250	1999	Asiatic wild asses, Equus hemionus, were driven to extinction in Israel in the early 20th century. In 1983, a herd of these animals was re-introduced to the wild in Makhtesh Ramon, a large erosion cirque in the central Negev desert, Israel. The population has grown steadily ever since and now numbers some 100 animals. In order to determine whether the wild asses are having a significant impact on…
619	0.6667	0.3333	0.0833	-0.3750	-0.0667	1999	Management practices favoring conifers at the expense of deciduous tree species, and the eradication of deciduous trees, especially aspen Populus tremula, from managed forests have resulted in population declines in several species in Fennoscandia. In addition to species depending on decaying wood of deciduous trees, earlier evidence suggests that leaf litter, especially that of aspen, is favored…
620	-0.4000	-0.6000	1.2000	-0.6000	0.4000	1999	A form of lowland, sandplain Fynbos restricted to the Cape Flats near the city of Cape Town is the South African vegetation type most threatened by urban and agricultural development. Cape Flats Fynbos remnants, totaling 4.8 km(2), contain 14 plant species endemic to the Cape Flats scattered through four protected areas and 11 unprotected vegetation fragments on public land. Despite their small s…
622	-0.4706	-0.2353	-0.1765	-0.3824	-0.1971	1999	We analysed mortality and behaviour of hihi, an endangered New Zealand honeyeater, in the first three months after translocation to 135 ha Mokoia island. Our aims were to assess: (1) whether mortality and behaviour were affected by the translocation process or post-release management, and (2) whether the fate of birds during this establishment phase affected the viability of the population. Forty…
623	-0.4444	0.0000	0.5556	-0.4444	0.7778	1999	Lacerta schreiberi is an endemic lizard in the northwest of the Iberian Peninsula, with some isolated populations in the south. The aims of this work are to select priority areas for the conservation of the species, identify extinction risk areas, evaluate the current degree of protection and define a strategy for the conservation of this species in Portugal. We used an evaluation model of areas …
624	0.0000	0.0909	0.8182	-0.3636	0.5500	1999	The introduction of plants into secure, managed reserves is seen as vital to the conservation of many grassland species that are now confined to small, fragmented remnants in western Victoria, Australia. The survival (> 5 yrs after planting) of reintroduction plantings conducted at three sites were assessed and success related to plant and site attributes. Of the 151 plant populations, 48 species…
625	0.2500	0.0000	1.2500	-0.2308	0.7167	1999	In their native Australia, tammar (Macropus eugenii) and parma (M. parma) wallabies are allopatric and differ markedly in habitat use, social structure and degree of reproductive synchrony. They occur sympatrically only on Kawau Is., New Zealand, as a result of introductions last century. Reproductive data collected from wallabies on Kawau Is. in April 1996 show that M. eugenii maintains high rep…
626	0.8000	1.4000	1.2000	-0.5000	1.4000	1999	The success of captive-breeding and release programmes is often compromised by predation of released individuals, which are naive about predators. Pre-release behavioural preparation of release candidates in the form of anti-predator training has been attempted infrequently, usually using models of predators, but success was most often measured in terms of improved behavioural responses rather th…
627	-0.2308	-0.1538	0.3077	-0.5769	0.1692	1999	Niuafo'ou lies very isolated in the Pacific, is well forested and not densely populated by humans. These facts as well as the lack of larger rat species make it a refuge for birds rare elsewhere in the region. This paper covers all 17 breeding species and gives breeding data for 14 of them, collected from October 1991 to December 1992. Ten species had a well-defined breeding season of 2-7 months …
628	0.5000	0.5000	0.7500	-0.5000	0.5750	1999	The numbat has been reduced to two populations in Western Australia. To better understand the effects of range reduction on gene now and genetic variation, and to address questions crucial for the species' management, we analysed mitochondrial DNA (mtDNA) sequences of free-ranging individuals and museum specimens. The results suggest recent connectivity between the remnant populations, although o…
629	0.5000	0.6667	0.3333	-0.5000	1.3250	1999	Corn and rice genetic linkage map alignments were extended and refined by the addition of 262 new, reciprocally mapped maize cDNA loci. Twenty chromosomal rearrangements were identified in maize relative to rice and these included telomeric fusions between rice linkage groups, nested insertion of rice linkage groups, intrachromosomal inversions, and a nonreciprocal translocation. Maize genome evo…
630	0.7500	-0.2500	2.2500	-0.6250	1.5750	1999	The eight papers resulting from the Ecological Genetics session of the symposium Ecology of Stream Fish: State of the Art and Future Prospects (Luarca, Spain, April 1998) describe the use of molecular genetic markers to investigate questions of population distinctness, interbreeding, and adaptation in five salmonid species. Widely contrasting ecological distinctions described in four species indi…
631	-0.7500	-0.5000	0.5000	-0.3125	0.0375	1999	Helianthus schweinitzii (Asteraceae) is a federally endangered, endemic sunflower that only occurs in the Piedmont of North and South Carolina. This species' habitat is relegated to disturbed sites such as roadsides, utility rights-of way, edges of woods, and other open sites. We used allozyme electrophoresis to investigate the genetic variation among 25 populations throughout the range of the sp…
632	-0.3750	-0.5000	0.1250	-0.4375	0.0188	1999	Translocation is often used as mitigation in cases where sites containing protected species are threatened by development. However, the conservation value of such exercises is unproven for many species. This paper describes a case study in which translocation was used as a mitigation measure for the slow-worm (Anguis fragilis) a cryptic legless lizard. At a site scheduled for development, the rem…
633	-0.3846	0.0000	0.8462	-0.3846	0.1923	1999	History and pre-history tells us that Australian mammals have fared poorly through their association with humans. First there were the Pleistocene megafauna extinctions as Aborigines colonised the continent followed later by extinction of the large marsupial carnivores after introduction of the Dingo. European colonisation first appeared to favour many native mammals but later led to declines and…
634	-0.4615	0.0000	0.5385	-0.2692	0.0923	1999	At least 16 species of Australian mammals have become extinct over the past 200 years. Without islands, however, this figure would be even worse as nine species that were formerly widespread on mainland Australia were or are restricted to land-bridge islands. In addition, 13 species and subspecies of endangered and vulnerable mainland mammals that still occur on the mainland have island populatio…
635	0.7273	0.7273	2.4545	-0.4091	1.8591	1999	The high biodiversity and physical heterogeneity of the Klamath-Siskiyou Ecoregion of the Pacific Northwest (USA) suggest the need for an ambitious and multifaceted approach to conservation research and planning. We developed a process of reserve selection and design that proceeds along three parallel tracks: (1) protection of special elements, such as rare species hotspots, old-growth forests, a…
636	-0.1000	-0.3000	0.1000	-0.5000	0.1950	1999	The elephant population of the Yala Protected Area Complex (YPC) was studied by indirect dung count method. The YPC consists of one Strict Natural Reserve, two National Parks (NP) and three sanctuaries, and occupies an area of 1,518 km2. The elephant densities in different habitats were estimated using the dung pile densities in belt transects and plots. Twelve distinct habitats were recognised. …
637	0.1667	-0.5000	0.0000	-0.3333	-0.0250	1999	Predation on endangered species by nonnative red foxes (Vulpes vulpes) and the resulting controversy over red fox control efforts in California prompted our investigation of the introduction and range expansion of the red fox in California. Since the late-1800s, nonnative red foxes have been introduced into California by escaping from fur farms and fox hunters, through intentional releases by pet…
638	-0.3333	-0.4444	0.0000	-0.4444	0.0889	1999	Karyotypic variation in five gibbon species of the subgenus Hylobates (2n = 44) was assessed in 63 animals, 23 of them wild born. Acquisition of key specimens of Hylobates agilis (agile gibbon), whose karyotype had been problematic due to unresolved structural polymorphisms, led to disclosure of a compound inversion/translocation polymorphism. A polymorphic region of chromosome 8 harboring two pe…
639	0.0000	-0.2500	1.5000	-0.1250	0.5500	1999	The prospective for using molecular approaches in conservation and traditional biological studies is reviewed. The focus is on the methods of allozyme analysis and the polymerase chain reaction with random primers (randomly amplified polymorphisms of DNA) used to study genome polymorphism and genetic structure in the populations of Panax ginseng C.A. Meyer and to tag the species in the genus Iris…
640	0.3846	0.4615	0.6154	-0.4231	0.6077	1999	This study addressed the initial effects of a reintroduction of Gunnison's prairie dogs (Cynomys gunnisoni) on resident small mammal and plant communities on the Sevilleta. National Wildlife Refuge (SNWR), New Mexico. In spring 1997, 60 prairie dogs (36.8 kg live mass) were introduced onto a former prairie dog colony in a desert grassland site. Small mammals and vegetation were sampled on both a …
641	-0.6667	-0.3333	1.6667	-0.5000	0.7500	1999	The possibility of using molecular approaches to the problems of nature conservation and classical biology is considered. Special attention is paid to the use of allozyme analysis and polymerase chain reaction with arbitrary primers (RAPD) for the studies of genome polymorphism and genetic structure of Panax ginseng populations, as well as genotyping of the genus Iris. Expediency of such studies …
642	1.0000	0.3333	1.3333	-0.2500	1.2083	1999	In both conservation and biological control, translocation (the human-aided release or redistribution of individuals within a landscape) is an important management tool aimed at enhancing species persistence. Metapopulation theory, which has become a focus for understanding species' dynamics in patchy landscapes, has traditionally emphasized long-term and equilibrial dynamics rather than the cons…
643	-0.0909	0.0000	0.1818	-0.3182	0.1773	1999	Reintroductions of captive-managed animals are a vital tool for the conservation of populations and species extinct in the wild. Because genetic diversity may impact population persistence, the genetic composition of reintroduced and captive populations is critical. For captive-managed species with known pedigrees, individual animals can be selected to create reintroduced populations with specifi…
644	1.0000	0.4286	1.8571	-0.3214	0.8607	1999	Effective management of our National Park Service lands requires information about the social aspects or human dimensions of wildlife. Understanding attitudes aids fish and wildlife professionals to predict public responses to management strategies like species restorations. We documented visitor attitudes toward and knowledge of restored bobcats (Lynx rufus) on Cumberland Island National Seashor…
645	0.0000	-0.1250	1.3750	-0.4375	0.5188	1999	A character-based phylogenetic species concept approach was used to examine conservation unit status for three wild populations of black and white ruffed lemurs, Varecia vareigata variegata, from Betampona (N = 3), Manombo (N = 6), and Ranomafana (N = 14), Madagascar. Population aggregation analysis was performed on 548 bp from the control region (D-loop) of the mitochondrial DNA (mtDNA). Twenty-…
646	-0.1111	0.1111	0.8889	-0.5000	0.7000	1999	A monitoring system has been established to evaluate survival rate and dispersal behaviour of reintroduced Bearded Vultures (Gypaetus barbatus) in Austria. In 1998 the number of observations increased by about 400 %. Nevertheless there was still a severe shortage of observations from some regions of the country even though it is likely that Bearded Vultures are present. After several years of col…
647	0.8571	0.4286	1.8571	-0.5625	0.7071	1999	The effects of small population size on genetic diversity and subsequent population recovery are theoretically predicted, but few empirical data are available to describe those relations. We use data from four remnant and three translocated sea otter (Enhydra lutris) populations to examine relations among magnitude and duration of minimum population size, population growth rates, and genetic vari…
648	-0.0833	0.1667	1.3333	-0.4167	1.0083	1999	The Green and Golden Bell Frog Litoria aurea is recognized in New South Wales and nationally as a species in serious decline. We surveyed its current distribution and abundance in the Illawara region of New South Wales in order to devise a regional conservation plan for this species, based on the objective of establishing at least three isolated, viable populations. The survey was conducted durin…
649	0.1111	-0.1111	-0.6667	-0.4500	-0.1333	2000	From 1995 to 1999, two species of endemic Hawaiian thrushes,'Oma'o (Myadestes obscurus) and Puaiohi (M. palmeri), were captive-reared and re-introduced into their historic range in Hawai'i by The Peregrine Fund, in collaboration with the U.S. Geological Survey-Biological Resources Division (BRD) and the Hawai'i State Department of Land and Natural Resources. This paper describes the management te…
650	0.0645	0.0323	0.9355	-0.3182	0.3919	2000	Twelve wild adult Colorado pikeminnow (Ptychocheilus lucius), captured in the tailwaters of Taylor Draw Dam on the White River, Colorado, were implanted with radio transmitters and their movement patterns monitored from 1992 to 1994. The spawning migration of these fish was extensive. In 1993, the only full year of the study, the fish migrated an average of 658 km from the White River to spawning…
651	0.3333	-0.6667	-0.3333	-0.5000	-0.2250	2000	Genetic variation within and among wild Turkey, Meleagris gallopavo, subspecies was measured using DNA sequencing and PCR-RFLP analysis of a 655 bp portion of the mtDNA D-loop region. DNA sequencing from 25 individual Eastern, Merriam, Rio Grande and domestic Turkeys revealed 16 polymorphic sites. Parsimony and neighbor-joining analysis did not show support for the four wild Turkey subspecies stu…
652	-0.7143	-0.1429	-0.7143	-0.5000	-0.2857	2000	Since late April 2000, a Turkey Vulture Cathartes aura has been observed at several sites in The Netherlands, i.e. Monster, Zwolle, Texel and Wieringen. At two such sites, it was noted that the bird did not wear rings or other artificial markings. The bird at Wieringen was seen on 13 May 2000, while foraging on a freshly dead sheep; it tried to penetrate the head through the eye sockets. At Malln…
653	0.0000	0.0000	1.0000	-0.5000	0.7000	2000	The first records of exotic Nile tilapia, Oreochromis niloticus (Linnaeus, 1758),from the Limpopo River system are reported, and differences between native Mozambique tilapia, Oreochromis mossambicus (Peters, 1852), and O. niloticus are described. Conservation implications, such as the translocation of fish and possible hybridization with indigenous Oreochromis, are discussed.
655	0.9286	0.5000	1.0714	-0.3214	0.9786	2000	The growing human population presents threats to the viability of many species of vertebrates through land use changes, environmental pollution, killing or disturbance, and the introduction of non-indigenous species. The development of appropriate responses depends on accurate identification of threats. and this has involved studies on captive animals. Furthermore, conservation programmes increas…
656	0.6000	0.2000	2.4000	-0.3000	1.1100	2000	When reindeer (Rangifer tarandus tarandus) were introduced to Alaska's Seward Peninsula between 1892 and 1902, other ungulates were not present and large predators were either absent or less abundant than after reindeer were established. During the next 100 years reindeer numbers and distribution increased and declined precipitously on the Seward Peninsula: wildlife species repopulated this regio…
657	1.8889	0.6667	1.5556	-0.5556	1.2389	2000	A period without management had transformed the vegetation of a species-rich fenmeadow, with no external change in the hydrological regime, into three communities: alder thicket (unmanaged 15 years), tall herb and sedge dominated communities (unmanaged 11 years). Following reintroduction of management (felling of alder thicket, mowing and grazing) the vegetation development was monitored and spec…
658	-1.0000	-0.3750	0.5625	-0.5000	-0.0750	2000	The diffuse presence of free ranging dogs (non-controlled, stray, and feral) in Italy is considered a severe conservation threat because of the potential impact on the wolf and on other wildlife species. In particular, it is generally believed that non-controlled owned dogs are rapidly increasing their number, representing a major part of the problem. The present legal framework does not allow de…
659	0.0667	0.0000	0.4000	-0.3667	0.2467	2000	Hihi (or stitchbird, Notiomystis cincta) is a rare honeyeater endemic to the North Island of New Zealand. Hihi were translocated from Little Barrier Island to Mokoia Island, Lake Rotorua, in 1994. Mokoia is a small (135 ha) island with secondary vegetation, so there was some doubt as to whether the island had sufficient diversity of fruit and nectar sources to support a hihi population. This pape…
660	0.7500	-0.2500	1.2500	-0.1250	0.9250	2000	It is well known that many animal species are forced into extinction by causes related to human activity, and that their possibilities to survive in the future are seriously compromised due to the great loss of genetic diversity that characterizes their populations. The use of the assisted reproduction technology in threatened wild animals may help to improve their genetic status as it has been d…
661	0.3333	0.1111	-0.1111	-0.4545	0.2278	2000	During the last century, human activities have promoted large changes in habitats, leading to changes in the abundance and composition of mammal communities. Some species have been favoured intentionally (specially those with high economic importance), or unintentionally (i.e. opportunistic species), introduced las some livestock species), or persecuted (i.e. species that affect livestock or game…
662	0.0833	-0.4167	0.4722	-0.4306	0.3708	2000	One hundred years passed since the time when the first transport of Przewalski's horses captured in China and Mongolia by hunting expedition arrived to Europe. Its existence came through dramatic breaks in the course of 20th century. Przewalski's horse, the last living wild horse became the symbol of the all endangered species on Earth. In several transports were imported in 1900-1902 to Europe 5…
663	-0.6667	-0.5556	-0.4444	-0.3889	-0.0333	2000	Freshwater ecosystems in Asia are under grave threat. Large and growing human populations and the rapid pace of development have led to the degradation of natural environments throughout the region. Conservation of freshwater biodiversity faces particular challenges because of a lack of public awareness of its magnitude and importance. Even taxa with high public-relations value, such as fishes, a…
664	0.5000	0.5000	0.5000	-0.3333	0.6500	2000	Neonatal reptiles are here defined as an age class of young eureptilian amniotes (excluding birds) that express attributes most influenced by the pre-paritive development environment (oviduct, egg, and egg nest) and by the demands of parition and first dispersal. Neonatal character states are typically transformed, reduced, or eliminated during the first 10% of their prereproductive development. …
665	0.0000	-0.8000	0.4000	-0.5000	0.2500	2000	Limitations for in situ conservation are discussed in the light of variable environmental conditions and population characteristics. Environmental influences like clear cutting, over utilisation, immission load, climatic change, catastrophes and diseases can set limitations for in situ conservation. Genetic limitations can be set by narrow genetic base, badly adapted populations or hybridization …
666	0.7143	0.2857	0.1429	-0.3571	0.2143	2000	Ankarafantsika is the only protected area in Madagascar with good habitat for the endangered, endemic freshwater turtle Erymnochelys madagascariensis, but due to exploitation many populations are already depleted. A conservation strategy for the species at Ankarafantsika was developed in 1997 and includes a captive breeding and rearing operation to produce juvenile turtles for reintroduction and …
667	0.8750	-0.5000	-0.1250	-0.3750	-0.3063	2000	The lesser white-fronted goose (Anser erythropus) is the most threatened of the Palearctic goose species with a declining population trend throughout its distributional range. The current estimate of the Fennoscandian subpopulation size is 30-50 breeding pairs, whereas it still numbered more than 10 000 individuals at the beginning of the last century. Reintroduction and restocking have been carr…
668	1.6667	0.5000	1.8333	-0.2500	2.0000	2000	Bighorn sheep populations experienced a drastic reduction in both distribution and abundance until the advent of modern wildlife management, where improving viability of extant populations and translocating animals into historical habitat range have been the most important management policies. The fact that subspecies relationships among bighorn are ambiguous, together with the importance of sele…
669	-0.4167	-0.2500	0.0833	-0.6250	0.1458	2000	Modern fishery management strategies, based on species biology and monitored with landings data, failed to sustain either exploited populations of abalone, Haliotis spp., or fishery landings in southern California. California law and policy require that the State restore depleted populations and explore new management strategies to sustain abalones and the fisheries they could produce. Restoratio…
671	-0.3750	-0.9375	0.4375	-0.4375	0.3406	2000	The white-clawed crayfish, Austropotamobius pallipes, is the only native species of freshwater crayfish in Spain. This species sustained a first-magnitude inland fishery up to the end of 1970's, when the crayfish plague struck the Spanish waters.It is detected an overall loss of distribution area of populations inhabiting the medium and lower reaches of the main river catchments, especially in So…
672	0.4000	0.3000	1.2000	-0.1500	0.4300	2000	The transplantation of 0.4 ha of montane grassland in the Hart Mountains was accompanied by evaluating the achievement of declared objectives for 5 years. The project is unique in central Europe with respect to the transplantation technique employed, size of translocated area and intensity of monitoring. The meadow was transplanted to a nearby location using a bulldozer with a special excavating …
673	-0.4634	-0.0732	0.5122	-0.5238	0.3341	2000	The range of the Brown bear in Italy is limited to the population of central Apennines, and to a residual population of few individuals in the Adamello Brenta Natural Park (Central Alps). Moreover, some individuals are occasionally recorded on the eastern Alps, arriving from Slovenja and Austria. A translocation project aimed to re-establish a viable population of bears in the Central Alps, propo…
674	-1.2857	0.2857	1.2857	-0.3571	0.2786	2000	Isoodon obesulus exhibits geographic variation in body size and shape, which appears to be adaptive. The geographic range of this species is declining, so the presence of adaptive divergence is of concern for the conservation of this species, both in the long term (loss of diversity decreasing evolutionary potential) and short term (choice of source populations for translocations). In this study,…
675	-0.5000	-0.1667	0.6667	-0.3333	-0.0917	2000	The white-clawed crayfish, Austropotamobius pallipes, an endangered species in Europe, was surveyed for genetic and morphological variation as part of a larger project aimed at clarifying its French stock structure. Analysis from four morphological characters discriminated two groups, one including the 8 stream populations and the other comprising a single pond population. Total mitochondrial DNA…
676	-0.8750	-1.3750	1.1250	-0.5000	0.5000	2000	The translocation of aquatic organisms is an issue of increasing concern. In assessing the genetic risks from translocations, a primary distinction should be made between translocation for the purpose of aquaculture and translocation for the purpose of stock enhancement. When translocation is for aquaculture, the question of interest is: what is the maximum level of escapes that should be permitt…
677	-1.0000	-0.7500	0.8333	-0.4167	0.1125	2000	Genetic subdivision of a species indicates the potential for local adaptation, and the genetic differences among populations are a key component of genetic diversity. Molecular genetic markers are generally used to assess the extent and pattern of subdivision. These traits provide an abundance of simple genetic markers, and they allow comparisons across studies. However, the connection of molecul…
678	-0.2000	-0.4000	0.4000	-0.5000	0.2500	2000	Some biologists have expressed concerns about the possible genetic impacts of translocation between stocks of barramundi Lates calcarifer (Bloch) in Australia. Recent genetic, biogeographical studies have provided an understanding of the evolution of the currently observed population structure in Australian barramundi by assessing the impacts of ice-age, sea-level changes on their distribution. T…
679	-0.0435	-0.3043	0.3043	-0.3542	0.1761	2000	Species or strains of fish may be translocated for farming, where the only access to the wild is via inadvertent escapes, or for stocking, where deliberate releases are undertaken. In either case, it is important that the translocated animals are representative of the donor population(s) in terms of genetic composition and level of variability. Many studies have shown that this ideal is difficult…
680	3.1667	1.1667	2.5000	-0.5833	1.4083	2000	Genetic improvement of aquaculture species offers a substantial opportunity for increased production efficiency, health, product quality and, ultimately, profitability in aquacultural enterprises. Technolo-gies exist that can be implemented immediately to improve multiple traits that have economic value, while simultaneously accounting for inbreeding effects. Genetic improvement techniques for de…
681	0.0556	0.1111	0.5000	-0.4167	0.3500	2000	Throughout the first 90 years after their discovery, sulfate-reducing bacteria were thought to be strict anaerobes. During the last 15 years, however, it has turned out that they have manifold properties that enable them to cope with oxygen. Sulfate-reducing bacteria not only survive oxygen exposure for at least days, but many of them even reduce oxygen to water. This process can be a true respir…
682	0.0000	0.1250	0.8750	-0.3750	0.5000	2000	State Forest Service has carried out a reintroduction project of Griffon Vulture Gyps fulvus in the Monte Velino Montagna della Duchessa Natural Reserve in the mountain of central Italy. Preliminary feasibility study was carried out to evaluate present ecological conditions in the area for the species. Reintroduction method consists on releasing adult and sub-adult individuals to fix a breeding g…
685	0.3333	0.0000	0.3333	-0.5833	-0.1583	2000	As one moves from the core to the periphery of a species' geographical range, populations occupy less favourable habitats and exhibit lower and more variable densities(1-4). Populations along the periphery of the range tend to be more fragmented and, as a result, are less likely to receive immigrants from other populations. A population's probability of extinction is directly correlated with its …
686	-1.5000	-1.5000	-1.5000	-0.7500	-0.9250	2000	Emerging infectious diseases (EIDs) of free-living wild animals can be classified into three major groups on the basis of key epizootiological criteria: (i) EIDs associated with "spill-over" from domestic animals to wildlife populations living in proximity; (ii) EIDs related directly to human intervention, via host or parasite translocations; and (iii) EIDs with no overt human or domestic animal …
687	0.3333	0.3333	0.2222	-0.4444	0.2444	2000	Swayne's hartebeest (Alcelaphus buselaphus swaynei) is an endangered antelope that survives in four or five relict populations in Ethiopia. We examined the two main populations (Senkele and Nechisar) for mitochondrial (D-loop) and nuclear (microsatellite) variability in order to measure levels of genetic variation within the subspecies and degree of differentiation between populations. For compar…
688	0.0000	0.1250	0.0000	-0.5000	0.1500	2000	The South Island saddleback (Philesturnus carunculatus carunculatus) is one of two subspecies of the New Zealand saddleback. Despite the endangered status of this subspecies, it was not studied in detail until 1994, when 26 birds were released Onto Motuara Island in the Marlborough Sounds of New Zealand. I report the foraging behaviour and diet of this reintroduced population during the first bre…
689	0.2000	0.1000	0.8000	-0.4000	0.8450	2000	We present a comprehensive survey of genetic variation across the range of the narrowly distributed endemic Yosemite toad Bufo canorus, a declining amphibian restricted to the Sierra Nevada of California. Based on 322 bp of mitochondrial cytochrome b sequence data, we found limited support for the monophyly of B. canorus and its closely related congener B. exsul to the exclusion of the widespread…
690	0.2000	0.1000	0.8000	-0.4000	0.8450	2000	We present a comprehensive survey of genetic variation across the range of the narrowly distributed endemic Yosemite toad Bufo canorus, a declining amphibian restricted to the Sierra Nevada of California. Based on 322 bp of mitochondrial cytochrome b sequence data, we found limited support for the monophyly of B. canorus and its closely related congener B. exsul to the exclusion of the widespread…
691	-0.7692	-0.3846	0.0769	-0.4615	-0.3038	2000	Through the Red Wolf Species Survival Plan. the captive red wolf (Canis rufus) population was developed with the Intent of reestablishing wild populations. One part of the plan was a survey for diseases that might occur as a result of population homogeneity or that might impede breeding success and reintroduction. For this survey, complete necropsies and histopathologic analyses were performed on…
692	-0.2000	0.1000	1.1000	-0.5500	0.6800	2000	The threatened status of redside dace, Clinostomus elongatus, in Michigan inhibits study and management of remnant populations of the species. We present a phenotypic approach to evaluate the use of redside dace from New York as behavioral and physiological models for Michigan populations. We evaluated behavioral similarity by comparing patterns of microhabitat use and physiological similarity by…
693	-0.8750	-0.2500	0.6250	-0.5000	0.0125	2000	Przewalski's gazelle Procapra przewalskii is endemic to China and is classified as Critically Endangered by IUCN-The World Conservation Union. Historically, the species occurred in parts of the provinces of Gansu, Inner Mongolia, Ningxia and Qinghai but now appears to be restricted to three populations around Qinghai Lake. These three populations-Bird Island, Hudong-Ketu and Yuanzhe-have all decl…
694	-0.8750	-0.2500	0.6250	-0.5000	0.0125	2000	Przewalski's gazelle Procapra przewalskii is endemic to China and is classified as Critically Endangered by IUCN-The World Conservation Union. Historically, the species occurred in parts of the provinces of Gansu, Inner Mongolia, Ningxia and Qinghai but now appears to be restricted to three populations around Qinghai Lake. These three populations-Bird Island, Hudong-Ketu and Yuanzhe-have all decl…
695	0.2857	-0.4286	0.7143	-0.5000	0.2929	2000	Over the last 7 decades, 23 exotic fish species have been introduced into the inland waters of Greece. Some introductions were deliberately planned to take advantage of particular ecological or economic qualities of the species concerned. These include rainbow trout, Oncorhynchus mykiss (Walbaum), Pacific salmon, Oncorhynchus sp., vendace, Coregonus lavaretus (L.), grass carp, Ctenopharyngodon id…
696	0.0000	0.2500	0.7500	-0.3125	0.3688	2000	Reintroductions are often used for reestablishment of animal populations. The choice of age-class of released individuals, however, is often arbitrary or based on expediency. We developed a demographic model that predicts the relative efficiency of releasing juveniles or adults for a given life cycle. The model accounts for possible reduction of survival and fertility of released adults. It also …
697	1.0000	0.5000	0.8000	-0.0500	0.5800	2000	A wide translocation program was conducted on neotropical fauna in French Guiana during the filling of a hydroelectric reservoir. Red howler monkeys (Alouatta seniculus) were studied because available data on their behavior in undisturbed conditions provided the basis for behavioral comparison with translocated animals. A resident howler population was present in the selected release area, but po…
698	0.4000	0.1000	0.8000	-0.3500	0.4800	2000	Systematic study of the islands of Western Australia indicates the occurrence of 254 islands 100 ha or larger in area, with 90% in tropical seas. All but eight and 16 of these islands are free of the exotic carnivores, red fox Vulpes vulpes and cat Felis catus respectively. The few inshore islands to which these predators have spread naturally are instructive in deducing the swimming capability o…
699	0.6000	0.2000	0.8000	-0.3500	0.5200	2000	Given that small populations are susceptible to extinction and inbreeding, a primary goal of re-introductions should be to maximize the initial rate of increase of a re-introduced population. We investigated how the rate of increase of newly re-introduced populations of artiodactyl species was affected by population characteristics, such as their size, sex-, and age-structure. While selecting the…
700	0.7143	0.7143	1.5714	-0.5000	0.8786	2000	Diet, prey availability, and breeding success were studied in a population of Bonelli's eagle (Hieraaetus fasciatus) in the province of Granada, SE Spain. The densities of the main prey species, European wild rabbit (Oryctolagus cuniculus), red-legged partridge (Alectoris rufa), wood pigeon (Columba palumbus), and rock dove (Columba livia), representing 90.2% of the biomass, were analysed in 19 t…
701	0.7500	0.2500	0.8750	-0.5000	0.5188	2000	A survey of mammals and birds was carried out in a semi-deciduous forest fragment of 150 ha located in a zone of intensive agriculture in Ribeirao Preto, State of Sao Paulo, south-eastern Brazil. Line transect sampling was used to census mammals and birds during six days, totalling 27.8 km of trails and 27.8 hours of observation. Twenty mammal species were confirmed in the area (except bats and s…
702	0.8750	-0.5000	-0.2500	-0.5000	0.1500	2000	A critical aspect in the viability of large copper (Lycaena dispar) populations in Britain is the period of winter hibernation (diapause). Studies on captive-bred larvae, overwintering in England, showed that they suffered substantially greater mortality than did a Dutch population in its native habitat. Inter-habitat variance in survivorship, at both English and Dutch sites, was only marginally …
703	-0.1250	0.0000	0.5000	-0.4375	0.0875	2000	The burying beetle Nicrophorus americanus Olivier is an endangered species known to occur in disjunct populations in 6 states. Parsimony and maximum likelihood analysis of the nuclear ribosomal DNA first internal transcribed spacer (ITS1) sequences from 10 Nicrophorinae species revealed N. americanus to form a distinct clade with N. orbicollis Say. Genetic variation within and among 5 N. american…
705	1.8182	0.6364	1.0000	-0.2727	1.1455	2000	To prevent species from going extinct and to restore locally extinct species to conservation areas, conservationists have been attempting to create new populations of rue and endangered species. Such efforts are still at an early stage, with the basic methodology still being developed and many efforts resulting in failures or only modest success. The purpose of this work was to develop some gener…
706	-0.1818	-0.6364	0.8182	-0.5000	0.3455	2000	As a restoration strategy, translocation of endangered plant populations may be a risky procedure with uncertain outcomes. Often, very little ecological information is known about these populations before, as well as after, translocation. The endangered vernal pool plant, Blennosperma bakeri, is a case in point. As a consequence of vernal pool habitat destruction, many populations of B. bakeri ha…
707	1.0000	1.0000	2.6667	0.0000	0.8333	2000	The application of molecular techniques to conservation genetics issues can provide important guidance criteria for management of endangered species. The results from this study establish that PCR-based approaches for sex determination developed in other bird species (Griffiths and Tiwari 1995; Griffiths et al. 1996, 1998; Ellegren 1996) can be applied with a high degree of confidence to at least…
708	0.0714	0.1429	1.2143	-0.4643	0.6036	2000	The whiptail lizard Cnemidophorus vanzoi is a large-bodied teiid found only on two islands (Maria Major and Maria Minor), off St Lucia, West Indies. In May 1995, 42 lizards from Maria Major were introduced to the smaller uninhabited Praslin Island on the same coastline. Three years post-release, we studied abundance, demography and morphometrics of the translocated lizard population, during a 6-m…
709	0.0000	-0.4286	1.4286	-0.4000	0.6643	2000	1 Nutrient dynamics and growth of the feathermoss Hylocomium splendens were studied in a subarctic birch woodland. My aims were to estimate the species' nutrient use strategy (and its determinants: mean residence time (MRT) and annual nutrient productivity (aNP)) and to unravel possible traits related to nutrient conservation and their implications for ecosystem nitrogen flux. Three methods to es…
710	0.2857	0.0000	2.1429	-0.2143	0.7929	2000	In 1990, the myrmecophilous butterfly species Maculinea teleius and Maculinea nausithous have been reintroduced into the nature reserve "Moerputten" in The Netherlands. The introduced population of M. teleius expanded during the first three years. In contrast, the newly established population of M. nausithous declined in the year after the re-introduction but expanded later. After a considerable …
711	0.6154	-0.0769	0.9231	-0.1923	0.4615	2000	Wilful introductions of insects already have a long history. Predacious and parasitic insect species have been introduced in attempts to control pest insects and weeds in agriculture, horticulture and forestry. Nature conservation bodies also practise insect introductions, but now in order to safeguard endangered species or to restore depaupered communities. However, a very large number of insect…
712	0.2727	0.1818	1.7273	-0.4545	0.7500	2000	We investigated the genetic and morphological status of an endemic subspecies of deer mice (Peromyscus maniculatus anacapae) on Anacapa Island of California through mitochondrial DNA (mtDNA) analysis, morphometric discriminant function analysis, and population viability analysis. We sought to assist the development of a management plan that may include captive breeding, reintroduction, or translo…
713	1.4286	-0.1429	0.7143	-0.5000	0.8429	2000	Populations of the endangered Rutidosis leptorrhynchoides (Asteraceae) have been reestablished in conservation reserves to reduce their risk of extinction in the wild. The reproductive success (Number of seeds per inflorescence, percent seed set, germinability) of five small reestablished populations (at 5-10 years after establishment) was compared to that of two large natural remnant populations…
714	0.7273	0.0000	1.9091	-0.5000	0.8545	2000	Koalas are the only living member of their family and therefore deserve serious conservation consideration. Koalas have low levels of genetic variation within and among populations in the southern part of their range, where they have experienced many relocations and population crashes since European colonization of Australia. The importance of this change in variation is underlined by preliminary…
715	0.6000	0.1000	0.4000	-0.3500	0.5800	2000	The takahe (Porphyria hochstetteri) is a highly endangered flightless rail, endemic to New Zealand. Since 1984, a total of 24 takahe have been translocated from a small, alpine population of approximately 120 in Fiordland and successfully established on four predator-free lowland islands with introduced pasture grasslands. However, island takahe produce fewer juveniles per egg due to hatching fai…
716	-0.2222	0.0000	0.4444	-0.4444	0.1944	2000	We examined the genetic variability and structure in 20 subpopulations belonging to seven populations of the threatened snake Vipera aspis in the Swiss Jura mountains (n = 114) and in two subpopulations from central France (n = 12) using RAPDs (seven primers produced 70 polymorphic bands). The analysis of molecular variance (AMOVA) showed that the within-populations genetic variability accounted …
717	-0.5000	-0.1000	0.5000	-0.4000	-0.0150	2000	Brachypelma, a genus of nine endangered tarantula species in Mexico, is the only group of spiders included in Appendix II of CITES, owing to habitat degradation and illegal trafficking. However, while the majority of the nine species of Brachypelma are thought to be threatened, little is known of their ecology and distribution. Brachypelma klaasi is the rarest species, occurring in a few isolated…
718	-0.6667	-0.5833	0.0000	-0.4167	-0.4750	2000	The Orinoco crocodile Crocodylus intermedius historically habited all the Orinoco river basin in Venezuela and Colombia. The American crocodile Crocodylus acutus range was all the Venezuelan coast, lakes, lagoons and tributary rivers of the Caribbean sea. After the commercial indiscriminate hunting of the first half of the XX century the Orinoco crocodile was left in critical levels and in danger…
719	0.4286	-0.0714	0.5714	-0.4333	0.3107	2000	Restoration of formerly nutrient-poor and species-rich grasslands generally leads to an increase in species diversity. However, species without a persistent seed bank and with poor dispersal ability often do not re-establish spontaneously. Here, reintroduction is an option. If existing populations are comparable in their genetic composition, any population will do. This is not the case if populat…
720	-0.6250	-0.2500	-0.2500	-0.3125	-0.3875	2000	The Siamese crocodile Crocodylus siamensis, now regarded as one of the world's most endangered crocodilians, was formerly common in the wetlands of southern Vietnam. Populations are thought to have declined in recent years, although quantitative status assessments are unavailable. We surveyed five areas previously believed to harbour he only remaining Siamese crocodile populations in Vietnam, and…
721	0.8333	1.0000	1.1667	-0.5000	0.8833	2000	The Canadian Swift Fox Reintroduction Programme lasted from 1972 to 1997. From 1983 to 1997, a total of 841 captive-raised swift foxes and 91 translocated swift foxes were released in the Canadian Prairies. In South Central Saskatchewan, 406 captive-raised animals and 14 translocated animals were released from 1990 to 1997. This area was used to develop new release methods (in particular, portabl…
722	-1.0000	-0.3333	-0.3333	-0.5000	0.0750	2000	The Red Kite Milvus milvus was formerly common and widespread throughout Britain, but by the end of the nineteenth century, as a direct result of human persecution, it had been reduced to a handful of pairs in mid Wales. In 1989, a re-establishment programme began in England and Scotland, and breeding populations have already become established in southern England, the English Midlands and northe…
723	-0.9167	-0.8333	0.3333	-0.5833	0.0000	2000	The Hihi (Stitchbird, Notiomystis cincta) is an endemic New Zealand honeyeater that after European colonization survived on only one offshore island. Attempts to reintroduce Hihi to other islands have been unsuccessful, with populations slowly declining. The main hypothesis for these declines was an inadequate year-round supply of carbohydrate food (nectar and fruit) due to human impacts on the f…
724	0.3077	0.2308	-0.6923	-0.5000	-0.1885	2000	The remnant wild population of California Condors (Gymnogyps californianus) of the 1980s exhibited a rapid population decline caused by high mortality rates among adult and immature birds. The most prominent mortality factor was lead poisoning resulting from ingestion of bullet fragments in carcasses. Successful captive breeding has allowed many birds to be released to the wild since 1992, based …
725	1.6000	0.6000	0.9000	-0.1000	0.8700	2000	Translocation is an important tool in conservation biology. However, translocation success is generally low for numerous animal species, therefore experiments are required for improvement. We carried out an experimental translocation of European wild rabbits (Oryctolagus cuniculus). The results may be of great interest for conservation biology, although we used a common species. As rabbits are kn…
726	0.5000	-0.1667	1.0000	-0.4583	0.4500	2000	Pere David's deer (Elaphurus davidianus) was reintroduced to China after its extirpation in the country in the nineteenth century. The first reintroduction was made to the Beijing Milu Park in 1985 and the second to the Dafeng Milu Natural Reserve in 1986. Those reintroduction sites have different characteristics. The Beijing Milu Park is near a metropolitan region and has limited size, whereas t…
727	0.1429	0.0000	2.1429	-0.5000	1.0357	2000	Wilderness in the United States has been controversial since its establishment in 1964. One school Of thought argues that wilderness policy should prescribe wilderness boundaries and prevent management. Another believes that management practices must be used to maintain wilderness values. We described and tabulated wildlife management activities practiced in all 273 designated wilderness areas in…
728	-0.2857	-1.0000	0.1429	-0.4286	-0.0643	2000	The eastern wild turkey ((Meleagris gallopavo silvestris) experienced population declines in the United States beginning in the 19th century and continuing through the early 20th century. Transgeographic reintroduction efforts have reestablished eastern wild turkeys throughout most of their historic range but effects of reintroductions on genetic composition of resulting populations are unclear. …
729	1.6667	1.0000	2.1667	-0.5000	1.0667	2000	Populations of lesser prairie-chicken (Tympanuchus pallidicinctus), apparently abundant in southeastern Colorado prior to EuroAmerican settlement, reached a low during the "Dust Bowl" years in the 1930's. Restoration of native sand sagebrush (Artemisia filifolia) grasslands and management of grazing on the Comanche National Grasslands by the United States Forest Service have resulted in modest po…
730	2.0000	0.0000	4.0000	-0.5000	2.8500	2000	This meeting contains abstracts of 15 papers, written in English, covering topics in ornithology, including endemism, seabird translocations, conservation biology, trophic interactions, species interactions, molecular ecology, nesting behavior, breeding success, population studies, and bird pest management in various New Zealand bird species.
733	-0.2143	0.0714	0.6429	-0.0714	0.5607	2000	What features of the mustelids might yield insight into issues of general importance for conservation and ecology? This review focuses attention on correlates of threat, intra-guild competition and reintroductions. Using the IUCN classification of the status of mustelid species, I constructed a statistical model of correlates of threat. This suggested that otters and martens, and mustelids with s…
734	1.3333	1.2222	1.8889	-0.1667	1.7389	2000	Granite outcrops in Western Australia contribute significantly to the conservation of several species of mammal. In the arid zone and wheatbelt, granite outcrops are particularly important for Petrogale spp and the euro Macropus robustus. Other species such as brushtail possums and chuditch also take advantage of the extra shelter provided by granite outcrops. The many granite islands off the sou…
736	-0.2778	-0.1667	0.6111	-0.2778	0.2194	2000	Between the second half of the 19th century and the late 1970s beavers, Castor fiber, became extinct in Slovakia. Between 1976 and 1988, 42 beavers were released in Austria in the area neighbouring southwestern Slovakia. On the basis of direct or literary records of beaver observations (dead or alive) and activities (tree cuttings, huts and dams), we describe the recent and present status of the …
737	-0.5714	0.0000	0.2857	-0.5000	0.0643	2000	At least 31 species of marine mammals, marine and coastal birds, and marine and anadromous fish have disappeared temporarily or permanently from the coasts of The Netherlands and in most cases also from the south-eastern North Sea (south of 54 degrees N) during the past 2000 years-In 18-22 cases, the disappearance was probably due to overexploitation. For 9-12 species, physical destruction of the…
738	0.4000	0.0667	1.2000	-0.3667	0.4167	2000	The importance of structure in grasslands to arthropods is emphasised. Community dynamics below ground are briefly described. The characteristics of stenophagous, polyphagous, predacious and parasitoid arthropods in relation to structure are outlined. Tall grassland supports more species, individuals and a greater diversity of arthropods than short swards, but some species are characteristic of t…
739	-0.1333	-0.2000	-0.1333	-0.3667	-0.0867	2000	During a 7 year period 30 captive born lynxes were released after spending an average of 192 days in an in situ adaptation enclosure. 13 individuals were found dead after a mean post release lifespan of 271.5 days due to traffic accidents, poaching or unknown disease. Impact of terrestrial traffic and potential danger from contagious viral diseases of domestic dogs and cats as well as poaching ar…
740	2.0000	-0.1250	1.1250	-0.5625	1.4813	2000	We reviewed the history and conservation of Sophora toromiro, a species that has been extinct in the wild since 1960 but has survived as scattered individuals in botanic gardens and private collections. The short-term conservation of S. toromiro is dependent on the management of surviving ex situ stocks. Ibis is being achieved through international collaboration by a working group established to …
741	0.3333	-0.3333	0.8333	-0.5833	1.2500	2000	When translocating individuals to found new populations, managers must allocate limited funds among release and monitoring activities that differ in method, cost, and probable result. In addition, managers are increasingly expected to justify the funding decisions they have made. Within the framework of decision analysis, we used robust optimization to formulate and solve different translocation …
742	0.2857	-0.8571	1.1429	-0.5000	0.7643	2000	Native subspecies of cutthroat trout Oncorhynchus clarki have declined drastically because of the introduction of nonnative salmonids, overharvesting, and habitat degradation. Conservation of most declining subspecies will include establishing new populations through translocation of genetically pure fish. Recovery of greenback cutthroat trout O. clarki stomias has been ongoing for 25 years, so t…
743	-0.2000	0.0000	0.6000	-0.5000	0.1000	2000	The endangered kokako Callaeas cinerea wilsoni (Callaeidae), an endemic forest-dwelling passerine of New Zealand, has declined over the last century to a number of small isolated populations due to widespread habitat clearance and predation by introduced predators. To evaluate the genetic consequences of inbreeding and genetic drift, we examined genetic variability within and among 3 of the major…
744	0.1429	0.4286	1.1429	-0.4286	0.9214	2000	We document the recolonization of an indigenous large herbivore into its historic range. Eighteen wood bison (Bison bison athabascae) were reintroduced into the Mackenzie Bison Sanctuary of the Northwest Territories, Canada, in 1963. The population subsequently increased in number and range, peaking at about 2400 in 1989; numbers were estimated at about 1900 in 1998. Recolonization occurred throu…
745	0.5000	-0.3333	0.1667	-0.0714	0.2250	2000	The "Pepperbark" tree, Warburgia salutaris (Bertol. f.) Chiov., is a small to medium tree (5-10 m) facing a high risk of extinction in the wild. It is now a critically endangered species in Zimbabwe. It has undergone a considerable decline throughout its natural habitat (range) in Zimbabwe mainly due to over-exploitation for medicinal purposes. Any part of the plant can be used for treating vario…
746	0.0000	-0.7500	1.0000	-0.5000	-0.5500	2000	Using the example of a reintroduced bighorn sheep population in Badlands National Park, South Dakota we demonstrate the usefulness of neutrality tests and demographic data for detecting a severe genetic bottleneck (Ne < 10). From demographic data the effective population size of the founding population at Badlands was estimated to be six, and a heterozygosity excess test revealed evidence of a se…
747	0.9167	0.0000	1.2500	-0.4167	0.5667	2000	By 1950, bighorn sheep were extirpated from large areas of their range. Most extant populations of bighorn sheep (Ovis canadensis) in the Intermountain West consist of <100 individuals occurring in a fragmented distribution across the landscape. Dispersal and successful colonizations of unoccupied habitat patches has been rarely reported, and, in particular, translocated populations have been cha…
748	0.6000	-0.3000	-0.1000	-0.3500	0.1600	2000	Restoration of desert bighorn sheep (Ovis canadensis) is proceeding in several western states. Measurement of nutritional resources (quality and quantity) is not normally conducted to assess future and present translocation sites, although it has been recommended generally for evaluation of ungulate habitat. We estimated nutritional carrying capacity (based on nitrogen in forage species) of three…
750	0.1429	0.0000	1.0000	-0.5000	0.1429	2000	The Mauna Kea silversword, Augyroxiphium sandwicense ssp. sandwicense, has experienced both a severe population crash associated with an increase in alien ungulate populations on Mauna Kea, and a population bottleneck associated with reintroduction. In this paper, we address the genetic consequences of both demographic events using eight microsatellite loci. The population crash was not accompani…
751	0.3333	0.1667	0.1667	-0.2500	0.1417	2000	The aquatic North American river otter (Lontra canadensis), a charismatic nonendangered mustelid, presently occupies a greatly reduced range. The species is common in toes and has economic value as a furbearer. At least 17 states and one Canadian province have undertaken recent reintroduction programs. Nevertheless, little has been published on nonparasitic diseases of river otters, and little is…
752	0.5625	0.3750	0.6875	-0.4375	0.3594	2000	The Chamois of the Chartreuse mountains, Rupicapra rupicapra cartusiana, is a sub-species which, apparently, is well-adapted to the Grande Chartreuse mountain massif (Isere). In spite of that its population decreased in number, and between 1960 and 1970 reduced the amount of area used. As a remedy to this situation, in 1990 and 1992 an attempt was made to reintroduce the species by translocation.…
753	0.5000	0.0625	0.4375	-0.5000	0.2719	2000	Empirical data on behavior such as space-use patterns, are important to the success of animal reintroductions. We studied space-use patterns in a growing population of Asiatic wild ass (Equus hemionus) reintroduced into the Ramon erosion cirque in the Negev desert, Israel. Between 1988 and 1995 we used direct observation to determine the location and association of males and females. All adult fe…
754	2.2727	0.3636	0.6364	-0.4091	0.7273	2000	Changes in historical disturbance regimes have been shown to facilitate non-native invasions, but reinstatement of disturbance can be successful only if native colonizers are able to outcompete colonizing invasives. Reintroduction of flooding in the southwestern United States is being promoted as a means of reestablishing Populus deltoides subsp. wislizenii, but flooding can also promote establis…
755	1.8750	1.1250	2.0000	-0.3125	1.5375	2000	The burrowing bettong was successfully reintroduced to the Australian mainland in 1992 after an absence of 50 years. The population, derived from 42 individuals translocated from a remnant population on an offshore island, has persisted for over seven years on the Heirisson Prong peninsula at Shark Bay in Western Australia. It has grown to over 260 individuals that are distributed widely through …
756	-0.2222	-0.7778	0.7778	-0.2778	0.0056	2001	According to literature, toponymy and personal communication, Ospreys were common along the rocky coast of Portugal until the beginning of the 20th century. Thereafter, increasing human encroachment on the coastline, especially through persecution, caused a severe and steady decline that led to the verge extinction as the breeding population became reduced to one single pair. Considering the crit…
757	-0.0769	-0.1538	0.5385	-0.3462	0.3038	2001	The Osprey has been absent as a breeding species in England for about 150 years but birds occur regularly on migration. The Scottish population has increased from one pair in the 1950s to at least 130 pairs in 1998. It has been subject to an intensive programme of conservation, management and research. In 1996, an experimental project was started to reintroduce Ospreys to England. A detailed proj…
758	0.6250	0.1250	0.3750	-0.4375	0.4063	2001	Within the framework of a European program of brown bear (Ursus arctos) restoration, 2 adult female brown bears were captured in May and June of 1996 in Medved Reserve, Slovenia, and translocated to the central Pyrenees, France. The 2 females (Ziva and Mellba) were fitted with radiotransmitters and monitored from release to den entrance. After release from the same site, the bears were highly mob…
760	0.5556	0.4444	1.4444	-0.3333	1.6222	2001	This recovery plan succeeds the earlier plan (Cree and Butler 1993) which guided tuatara conservation during the past decade and saw major achievements that have placed the species in a far less vulnerable position. Rats have been eradicated from several island habitats, and tuatara have been translocated to other islands in the hope of establishing new wild populations. Research and enhanced ani…
761	0.0000	-0.2727	0.5455	-0.4545	0.1727	2001	Bombina vuriegata is included in Enclosure II of Directive CEE 92/43 owing to the decline of its populations in some European Countries (Austria, Belgium, Italy, Germany, Holland, Switzerland, ex Sovietic Union), in recent years. For this reason, apart from the real situation of its populations, this species and Bombina pachypus have been given particular attention during the identification of re…
762	0.0000	0.0000	0.1667	-0.5000	-0.1500	2001	Moving of groups or whole populations of amphibians are widespread conservation tools. Unfortunately exhaustive reports and publications about translocations are not so common. Even more rare are data about long-term monitoring programs. The present work proposes and defines the following terminology about translocations: Translocation=moving living organisms from one area to another; Introductio…
763	0.2857	-1.0000	-0.2857	-0.4286	-0.3643	2001	In 1995 and 1998/99 single species mass mortalities of sardine/pilchard Sardinops sagax (Clupeidae) spread rapidly throughout this species' range in Australia from the central coast of South Australia, dramatically decreasing the population size and representing the two most extensive mass mortalities recorded for marine organisms. The behavior of each epizootic indicated that an exotic pathogen …
764	0.1538	-0.3077	0.0000	-0.3462	-0.0769	2001	Wildlife management involves regulation of population numbers of wild vertebrate species. in some cases there are too many animals and in others there are too few. Genetic issues arise in both instances. The historical and genetic evidence for the number of mammals that were in the founder populations of successful colonizing species in Australia and New Zealand is reviewed here. Small numbers ha…
766	0.3333	-0.2222	0.5556	-0.3889	0.6056	2001	The Chatham petrel (Pterodroma axillaris) is an endangered species restricted to a single population on South East Island, Chatham Islands, New Zealand. The key threat to Chatham petrel breeding success is interference with chicks by broad-billed prions (Pachyptila vittata) prospecting for burrows for their oncoming breeding season. This burrow competition has resulted from alteration to breeding…
767	-0.2727	0.5455	-0.0909	-0.3636	0.3409	2001	Hihi (Notiomystis cincta) were reintroduced to Mokoia Island, Lake Rotorua, New Zealand, in September 1994, and two years later there was an aerial drop of brodifacoum cereal pellets aimed to eradicate mice (Mus musculus). Using Program MARK, we analyzed data from resighting surveys to assess whether hihi had lower than normal survival in the 6-week interval following the drop. The resighting dat…
768	-0.7273	0.0909	0.0000	-0.5000	0.3045	2001	Several recent studies have used "roll calls" - searches for individually-marked birds - to assess impacts of aerial poison operations on non-target species. Roll calls have advantages over methods such as 5-minute bird counts, call counts, and dead body counts, but roll calls are based on the assumption that detection rates are 100%, or that detection rates are constant over time and space. They…
769	0.2500	1.0000	0.2500	-0.2500	1.9625	2001	Southeastern United States habitats dominated by longleaf pine (Pinus palustris Miller) and associated plant species have declined dangerously. Conservation of rare and common plants of longleaf pine habitats may be aided by starting new populations in the field. We review methods for initiating plant populations and integrate information from our studies of rare and common longleaf pine ground-l…
770	0.5556	-0.1111	0.5556	-0.3889	0.1389	2001	Mexican wolf (Canis lupus baileyi) recovery is one of three gray wolf restoration efforts in the United States conducted by the US. Fish and Wildlife Service (USFWS). The Endangered Species Act (ESA) of 1973 (16 USC 1531-1544) saved the Mexican wolf from almost certain extinction. All known Mexican wolves descend from seven founders that were captured from the wild and bred in captivity (Parsons …
771	-0.8750	0.0000	0.6250	-0.3125	0.0688	2001	We describe white rhinoceros (Ceratotherium simum) mortality at Pilanesberg National Park, South Africa, focussing on mortality caused by African elephant (Loxodonta africana). We reconstructed records from a range of historical sources, and estimated that up to 49 rhino were killed by elephant. There was confirmed mortality in 1994 and 1996, and based on patterns, we suggest a set of rhino morta…
772	0.2500	0.0000	0.2500	-0.3125	-0.1375	2001	By the beginning of the 20th century the lynx, wolf and bearded vulture had disappeared from Switzerland and the whole of the Alps. Only brown bears survived as a relict population in the Italian Alps. The recent increase in the populations of large carnivore all over Europe has also affected the Alps and Switzerland. The four species discussed here are coming back: the lynx and the bearded vultu…
776	2.4286	0.8571	2.2857	-0.3571	1.4643	2001	Assessing the colonizing ability of a species is important for predicting its future distribution or for planning the introduction or reintroduction of that species for conservation purposes. The best way to assess colonizing ability is by making experimental introductions of the species and monitoring the outcome. In this study, different-sized propagules of Roesel's bush-cricket, Metrioptera ro…
777	-0.0741	-0.0370	0.1111	-0.4444	0.0074	2001	Deteriorating environmental conditions and overexploitation in situations of insufficient fish stocking or a complete lack of it led to the extinction of salmon in Polish waters. The last population of salmon in the Drawa River disappeared in the mid-1980s. The aim of this work was to re-establish salmon in Polish waters. The salmon for this purpose came from the Daugava River, when in 1985 and 1…
779	0.6364	-0.0909	-0.2727	-0.3636	0.5682	2001	The Louisiana Department of Wildlife and Fisheries regulates an experimental alligator (Alligator mississippiensis) egg collection programme which requires the return of a portion of juvenile alligators to the wild to ensure recruitment and maintain populations. Numerous studies have been and are currently being conducted by Department personnel to evaluate the success of this programme. Farm-rel…
781	1.0000	0.5714	1.5714	-0.5000	1.5929	2001	Large fruit-eating pigeons of New Caledonia and French Polynesia provide an excellent model to illustrate the hypothesis that sustainable management of biodiversity resources is essential under high human pressure conditions. An adult giant imperial pigeon (Ducula goliath) can weigh more than 800 g, making this endemic New Caledonian bird the largest pigeon in the world and of considerable intere…
783	0.8462	0.1538	0.3846	-0.5000	0.5192	2001	Blue-and-gold macaws (Ara ararauna), once found in the Nariva Swamp in Trinidad, were extirpated in the 1960's because of nest poaching for the pet trade and habitat alteration. In 1993, the Forestry Division of Trinidad and Tobago, The Centre for the Rescue of Endangered Species of Trinidad and Tobago (CRESTT) and the Cincinnati Zoo and Botanical Garden embarked on a mission to restore this spec…
784	1.2000	1.0000	2.8000	-0.2500	1.8000	2001	Wildlife conservationists and managers must address a wide range of issues relating to bird populations including sustainable management of the wider countryside, the protection of individual sites and site networks and proper ly planned species recovery. Sound approaches to these problems need to be based on a good understanding of the population processes involved. Much of the research that pro…
786	0.2222	-0.0556	0.6111	-0.4167	0.1583	2001	Analyses of mitochondrial control region sequences were used to infer phylogeny of Anser species, phylogeography of the lesser white-fronted goose, and genetic background of a captive stock. The genetic distances among the Anser species ranged from 0.9 to 5.5% in the complete control region sequences and supported the view of close relatedness of these species. Among the four most closely related…
787	0.1818	1.0909	1.4545	-0.0417	1.2364	2001	The fossil record, particularly from the early Holocene and Pleistocene, can provide an historical basis for understanding long-term ecological change. Available data on the rate and types of environmental change in modern ecosystems is often limited to a few decades, whereas similar information provided by paleontological evidence can provide a record spanning thousands of years. This perspectiv…
788	0.0000	0.0000	0.5000	-0.4167	0.4833	2001	A direct comparison of the genetic linkage maps of sorghum and rice is proposed. It is based on the mapping of a common set of 123 RFLP probes scattered on the genomes of both species. For each species a composite map was established by merging two individual maps comprising many common loci. This enabled us to confirm the global correspondence scheme that had previously been established between …
789	-0.1818	-0.6364	0.1818	-0.5000	0.1955	2001	The genetic integrity of many salmonid fish populations is threatened by stocking of domesticated conspecifics. The purpose of this study was to assess the utility of microsatellite DNA markers for detecting loss of genetic diversity in hatchery strains, for estimating their genetic relationships, and for monitoring the genetic impact of stocking activity on wild populations of salmonid fishes. B…
790	1.1818	0.6364	1.3636	-0.3182	1.0182	2001	In many respects, amphibian spatial dynamics resemble classical metapopulation models, in which subpopulations in breeding ponds blink in and out of existence and extinction and colonization rates are functions of pond spatial arrangement. This "ponds-as-patches" view of amphibian spatial dynamics is useful in several respects. First, it highlights the importance of regional and landscape process…
791	-0.2727	-0.1818	0.3636	-0.3636	0.2455	2001	A fundamental role of government conservation agencies is to set priorities for rhs conservation and management of biodiversity. This is particulary important in an area such as Western Australia which has a rich and highly endemic flora with over 11,000 listed native vascular plants. Legislation provides an initial focus for priority setting through the listing and protection of threatened flora…
792	-0.5000	0.2500	0.7500	-0.4375	0.8938	2001	Translocation is increasingly used in conservation to re-establish or augment populations of threatened species or to remove individual animals from areas of human-wildlife conflict. We assess the feasibility and utility of translocating hen harriers (Circus cyaneus) in the UK to enhance their distribution and abundance whilst simultaneously reducing the impact of harrier predation on red grouse …
793	1.0714	0.1429	1.3571	-0.3929	0.4929	2001	Since the reintroduction of the Pere david's deer in China in mid 1980's, the Beijing and Dafeng Pere david's deer breeding populations have been established. During the past 14 years, the Beijing and Dafeng populations all experienced the periods of acclimatization and population growth. By the end of 1997, the total number of the Pere david's deer reached 671 in China. The sex ratios in both Be…
794	-2.7500	-2.5000	-1.7500	-0.5000	-1.9125	2001	The current extinction of many of Earth's Large terrestrial carnivores has Left some extant prey species Lacking knowledge about contemporary predators, a situation roughly parallel to that 10,000 to 50,000 years ago, when naive animals first encountered colonizing human hunters. Along present-day carnivore recolonization fronts, brown (also called grizzly) bears killed predator-naive adult moose…
797	-2.0000	-0.8333	0.3333	-0.5000	-0.0667	2001	Using radio-telemetry we evaluate and discuss effects of a prescribed fire in a Madrean community on mortality, behavior, and habitat of 3 rattlesnake species. Eight snakes exposed to low intensity fire survived, whereas a snake exposed to intense fire died. Spatial descriptors of activity did not significantly differ before versus after the fire; however, individuals moved significantly less fre…
798	0.0000	-0.4444	0.1111	-0.4444	0.2667	2001	Asiatic wild asses and Przewalski horses initially inhabited steppe, semi-desert and desert areas, but Przewalski horses became extinct in the wild, and Mans disappeared at the beginning of the 20th century, except for a small population in Turkmenistan. The Bukhara Breeding Centre (Uzbekistan) was created in 1976 for reintroduction and conservation of wild ungulate species. In 1977-1978, Rye Man…
799	-0.2500	0.2500	0.0000	-0.4375	0.1250	2001	We studied the thermal sensitivity of sprint speed in the captive population of the endangered lizard Gallotia simonyi (Lacertidae) on El Hierro island and in C. stehlini, an abundant, large-sized lizard from the nearby island of Gran Canaria (Canary Islands, Spain). Among adults, lizards of both species were faster than adults of other lacertids. The sprint performance curves for both species ha…
800	0.5000	0.0000	1.3333	-0.3333	0.6167	2001	We analyzed genetic variability among the four naturally-occurring populations of the endangered plant Cordylanthus palmatus to test whether a central tenet of conservation genetics - large populations are more genetically diverse than small populations held true in our study system and to guide long-term conservation planning for the species. Genetic variability in C. palmatus was moderate at th…
801	-0.0909	0.0909	0.7273	-0.3636	0.7136	2001	The red-legged partridge (Alectoris rufa) is the only indigenous Alectoris species in the Iberian Peninsula. Local populations are often reinforced with captive-bred individuals, sometimes including hybrids between the red-legged partridge and the exotic rock partridge (A. graeca). Hunters and wildlife managers oppose releases of hybrids, but their identification by visual inspection is difficult…
802	0.8571	0.2857	0.2857	-0.5000	0.4643	2001	The Critically Endangered Antiguan racer Alsophis antiguae is confined to Great Bird Island, a 9.9-ha (24.5-acre) islet off the north-east coast of Antigua in the Lesser Antilles. This island represents weil under 0.1 per cent of the species's historical distribution range. During the past 5 years, the total number of: racers aged 1 year or more has fluctuated between 51 and 114, and currently st…
803	0.1250	0.1250	0.2500	-0.4375	0.1875	2001	Mountain gazelles were reintroduced to central Arabia during 1991-95. Hawtah reserve was searched for gazelles during the 1998-99 winter. Gazelles were seen in one wadi system and their signs were found in several others and on the plateau. sightings were used to calculate the minimum number of gazelles in the Matham wadi system, which previously held most of the population. During October-Novemb…
804	1.2000	0.1000	-0.2000	-0.5500	0.3300	2001	The endangered red-cockaded woodpecker (Picoides borealis), a nonmigratory, cooperatively breeding species limited to the older-growth pine forests of the southeastern United States, requires living pine trees for cavity excavation. Since the 1950s, alteration and destruction of critical woodpecker habitat have caused a decline in red-cockaded woodpecker populations. The red-cockaded woodpecker n…
805	-0.4444	-0.3333	-0.1111	-0.3889	-0.0222	2001	Variation in mitochondrial DNA (mtDNA) was surveyed, using restriction endonucleases, in the white-clawed crayfish, Austropotamobius pallipes lusitanicus, from 14 populations sampled in Spain. Four additional samples from France (1), Slovenia (1) and Italy (2) were also analysed. Among the 11 haplotypes listed, only one was detected from the 154 animals sampled from Spanish populations. This hapl…
806	0.6667	0.5000	1.1667	-0.4167	0.9000	2001	Peregrine Falcons (Falco peregrinus) of seven subspecies from four continents were bred in captivity, and approximately 1173 of their progeny were released in the midwestern United States and adjacent regions of Ontario and Manitoba in an attempt to replace the original population that was extirpated by chlorinated hydrocarbon poisoning in the 1950s. We analyzed the success of individuals of the …
807	0.5000	0.4000	1.3000	-0.4167	0.3350	2001	The endangered Hawaiian monk seal breeds at six locations in the northwestern Hawaiian Islands. To determine whether significant genetic differentiation exists among these sites, we used microsatellite loci to examine the monk seal population structure at the five largest breeding colonies. Of 27 loci isolated from other seal species, only 3 were polymorphic in an initial screening of one individ…
808	-0.6000	-0.2000	1.5000	-0.4500	0.7500	2001	Global climate change is frequently considered a major conservation threat. The Earth's climate has already warmed by 0.5 degrees C over the past century, and recent studies show that it is possible to detect the effects of a changing climate on ecological systems. This suggests that global change may be a current and future conservation threat. Changes in recent decades are apparent at all level…
809	0.1538	0.1538	1.1538	-0.5000	0.8385	2001	Symphyotrichum laurentianum, the Gulf of St. Lawrence Aster, is an endemic aster of Prince Edward Island, New Brunswick, and the Magdalene Islands. It is considered by the Committee on the Status of Endangered Wildlife in Canada (COSEWIC) to be of special concern in Canada and to be critically imperiled in Prince Edward Island. One goal of this study was to test germination to clarify the relatio…
810	0.6667	1.0000	2.1111	-0.4444	1.5833	2001	We present a case study on the differing roles of temperate and tropical ex situ facilities in supporting the conservation of a major tropical plant group. The conservation value of botanic garden palm collections is reviewed by using (1) survey data from 35 collections in 20 countries, and (2) case studies examining the conservation value and utility of botanic garden palm collections for select…
811	0.4615	0.0769	0.6923	-0.2692	0.6269	2001	The successful removal of rodents from islands around New Zealand has enabled translocation of rare species of lizards to new sites within their former range. Four species of skinks were translocated to Korapuki Island, Mercury Islands, New Zealand: Cyclodina alani, C. oliveri, C. whitakeri and Oligosoma suteri. Responses of three of the lizard species to release were predicted using a determinis…
812	0.7500	0.0000	0.1250	-0.3125	0.0188	2001	Desert bighorn sheep (Ovis canadensis mexicana) became extinct in Texas, U.S.A., during the 1960s and reintroduction efforts have resulted in an extant population of about 300 free-ranging animals. We studied diet preferences of reintroduced desert bighorn sheep in three mountain ranges in western Texas, U.S.A., during 1994-1995. We predicted that botanical composition and species richness of die…
813	1.2000	0.3000	2.2000	-0.3500	0.9050	2001	1. The Mauritius kestrel Falco punctatus (Temminck 1823) has recovered from very low numbers. In order to evaluate the severity of the population bottleneck that it experienced, we have developed a method for estimating the productivity of the nests that escaped detection. This method uses ringing records for MCMC estimation of parameters describing the recruitment of adults to the breeding popul…
814	-0.6667	-0.1667	1.0000	-0.5000	0.5417	2001	Plant diversity in Indian subcontinent is under threat mainly due to human activities and reproductive isolation of the species. It is estimated that 15-20 per cent of our vascular flora i.e. about 2,500 species of plants are under various degrees of threat of which about 1,000 species are native to tropical and subtropical regions of the country. The increasing loss of plant diversity has turned…
815	0.5000	0.3750	0.6250	-0.5000	0.6125	2001	Since a review of the management of the critically endangered kakapo (Strigops habroptilus) in 1994, management of this species has become more intensive. This paper reports on new developments in the supplementary feeding of kakapo, continuous monitoring and protection of nests from predators, translocations of kakapo between islands, and artificial incubation of eggs and hand-raising of chicks.…
816	0.9167	0.3333	0.2500	-0.2083	0.4625	2001	It is in the nature of today's world that interventionist, rather than protectionist, management strategies are likely to be in greater demand, because an enormous area of the earth's habitable surface has already been transformed by human action. [Holdgate, M.W., 1986. Summary and conclusions: characteristics and consequences of biological invasions. In: Kornberg, H., Williamson, M.H. (Eds), Qua…
817	-0.6923	-0.3846	0.9231	-0.4231	0.4346	2001	The avifauna of New Zealand has been severely depleted since human colonisation and currently contains a disproportionately high number of threatened species. Of the 23 threatened shorebird species worldwide, six are endemic to New Zealand. We review the status of New Zealand's endemic shorebirds and examine the impact on them of various threats, particularly predation by introduced mammals. The …
818	0.7273	0.4545	0.6364	-0.5455	0.5545	2001	Microhabitat use studies of translocated species are crucial to assess their adaptation to the new environment. A total of 42 St Lucia whiptail lizards (Cnemidophorus vanzoi), an endemic to two islets (Maria Major, 10.2 ha acid Maria Minor, 1.8 ha) off St Lucia in the Lesser Antilles, were translocated from Maria Major to Praslin Island (1.1 ha) in 1995. Three years after the release, we studied …
819	0.8750	0.6250	1.1250	-0.4375	0.9125	2001	The benefits of monitoring habitat use patterns of translocated populations are widely acknowledged. However, this monitoring seldom occurs. Here, I report the habitat use and foraging patterns of a newly translocated population of South Island saddlebacks (Philesturnus carunculatus carunculatus) on Motuara Island, New Zealand, during the 1st breeding season after release. Reintroduced South Isla…
820	0.2000	0.7000	1.2000	-0.5000	1.1400	2001	Native unionid mussel populations have recently declined throughout North America as a result of zebra mussel (Dreissena polymorpha) fouling. Periodic cleaning of fouled unionids and cleaning followed by translocation have been suggested as methods for reducing mortality. Leptodea fragilis and Potamilus alatus were used to determine survival, recovery of energetic stores, and accumulation of newl…
821	0.1429	0.1429	0.1429	-0.5000	0.1286	2001	Reintroduced houbara bustards (Chlamydotis [undulata] macqueenii) in a large, fenced reserve in central Saudi Arabia are subject to predation pressures from mammalian carnivores. From 1993 to 1997 a total of 98 Arabian red foxes (Vulpes vulpes arabica) and 56 Ruppell's foxes (Vulpes ruppelli sabea) were translocated away from houbara reintroduction sites in a predator control exercise. Translocat…
822	-1.2381	-0.2857	0.0000	-0.5000	-0.4167	2001	1. In recent decades, the Eurasian lynx Lynx lynx has recolonized former habitat, bringing it into potential conflict with livestock. We studied the spatial and temporal distribution of lynx attacks on sheep in the French Jura between 1984 and 1998, during and after its population expansion. We estimated the local and regional impact of lynx predation on livestock.2. The number of attacks increas…
823	0.8000	0.3000	0.9000	-0.5500	0.5350	2001	Regulated river restoration through planned flooding involves trade-offs between aquatic and terrestrial components, between relict pre-dam and novel post-dam resources and processes, and between management of individual resources and ecosystem characteristics. We review the terrestrial;(wetland and riparian) impacts of a 1274 m(3)/s test flood conducted by the U.S. Bureau of Reclamation in March…
824	0.5556	0.4444	0.0000	-0.3929	0.2000	2001	Captive breeding and reintroduction programs are rarely evaluated, and assessment criteria vary widely. We used the following criteria to evaluate a bighorn sheep (Ovis canadensis) augmentation program: (1) survival and recruitment rates in the captive population, (2) survival of released animals, (3) recruitment of released animals (4) growth rate of the reintroduced or augmented population, and…
825	0.3750	0.1250	0.2500	-0.3750	0.5750	2001	New World parrots are declining throughout their range. Blue and Gold Macaw Ara ararauna was extirpated from the island of Trinidad in the late 1960s through anthropogenic processes. The Cincinnati Zoo & Botanical Garden is assisting the Wildlife Section of the Forestry Division, Trinidad on a mission to restore the species into its historical range within the Bush-Bush Sanctuary in the Nariva Sw…
826	-0.4286	0.1429	0.1429	-0.2857	0.1143	2001	River engineering work has historically been responsible for the decline and extinction of a number of endangered freshwater pearl mussel [Margaritifera margaritifera (L.)] populations and potentially remains a significant threat. The impact of different types of river engineering work on a number of Scottish M. margaritifera populations is examined and discussed. M. margaritifera is now fully pr…
827	1.2500	1.3750	1.5000	-0.3750	1.4313	2001	Instances of range contraction and population decline in bird species in Europe are more common than cases of recovery following decline. Here we report on the recovery and expansion processes of an endangered bird species in Europe, the purple swamphen (Porphyrio porphyrio L., Rallidae), with special reference to the Iberian Peninsula, its main distribution area in Western Europe. After a drasti…
828	0.1429	0.0000	0.5714	-0.5000	0.1429	2001	In the XIX century the Ruddy Shelduck was regarded as a common species in Ukraine. Now it is in the Red Data Book of Ukraine and on the Berne Convention List. In 1885 it appeared in the Ascanian Zoo, and a year later there were 16 birds. Nowadays, in the summer and autumn their numbers range from 700 to 1200. The territorial centre of the population are the zoo ponds and the botanical garden, whe…
829	0.3000	-0.5000	1.0000	-0.3500	0.4150	2001	Reintroduction of populations of endangered species is a challenging task, involving a number of environmental, demographic and genetic factors. Genetic parameters of interest include historical patterns of genetic structure and gene flow. Care must be taken during reintroduction to balance the contrasting risks of inbreeding and outbreeding depression. The Mauna Loa silversword, Argyroxiphium ka…
830	0.3846	-0.1538	0.3077	-0.5000	0.0731	2001	Habitat loss and fragmentation affect forest birds through direct loss of breeding habitats, detrimental edge effects such as increased nest predation and brood parasitism, and possibly by limiting movements among remaining forest patches. Despite indirect evidence suggesting that landscape-scale bird movements are constrained by open areas, skepticism remains because birds routinely cross inhosp…
831	0.8333	0.1667	0.2500	-0.3750	0.2083	2001	In order to detect the evolutionary potential of two endangered species, Brassica insularis (Brassicaceae) and Centaurea corymbosa (Asteraceae), within and among-population genetic variation for both quantitative traits and allozymic markers was examined. Four populations of each species were studied, representing a large proportion of extant populations. High values of theta (ST) (0.213 and 0.36…
832	-0.8000	-0.6000	-0.8000	-0.5833	-0.3400	2001	The freshwater fish Banded Grunter Amniataba percoides is endemic to northern Australia, and this paper is the first record of the species from New South Wales waters. Six specimens (range total length, 43.5-144.6 mm) were collected from the Clarence River near Grafton. The identification of a Banded Grunter in a consignment of Silver Perch Bidyanus bidyanus fingerlings from a commercial hatchery…
833	-0.6364	-0.3636	0.0909	-0.2727	-0.1500	2001	The Stock Island tree snail, Orthalicus reses reses, went extinct in its native range in the Florida Keys in 1992. Fortunately, O. r. reses has been introduced elsewhere and further reintroductions are currently planned. Before these reintroductions are implemented, it is important to try and determine which factors were most likely to have caused the decline and extinction. While habitat destruc…
834	0.2500	-0.2500	-1.1250	-0.4375	-0.3375	2001	The identification of taxonomically appropriate Populations of endangered species for captive breeding and reintroduction programs is fundamental to the success of those programs. The Saudi gazelle (Gazella saudiya) was endemic to the Arabian peninsula but is now considered extinct in the wild and is potentially a candidate for captive breeding and reintroduction. Using 375 base pairs of mitochon…
835	2.0000	0.3750	0.7500	-0.1250	1.1563	2001	Since 1954, several southern African institutions have established captive breeding programs to ensure the long-term survival of the African wild dog (Lycaon pictus). To aid this, a studbook was assembled to provide genetic and demographic information for the southern African captive populations, comprising the largest existing regional population of captive African wild dogs. These populations w…
836	0.1250	-0.1250	0.1250	-0.3750	0.1063	2001	Although the rarity of an endangered plant species can seldom be ascribed to its breeding system, knowledge of its breeding system may be critical to its recovery. The federally listed endangered Ziziphus celata (Florida ziziphus), a woody clonal shrub narrowly endemic to xeric upland habitats of the Lake Wales Ridge in central Florida, USA, is known from only five populations, four of which are …
837	-0.7143	-0.2857	-0.8571	-0.5000	-0.0571	2001	We performed a line transect survey (352.4 km) of primates in the Serra de Paranapiacaba, at one of the largest relatively undisturbed fragments of the Atlantic rainforest of Southeastern Brazil (ca. 1400 km(2)), in August 1998. The brown capuchin, Cebus apella nigritus, was the most common species found in the area (20 groups, density estimate: 5.31 +/- 2.05 individuals per km(2), mean +/- SE). …
838	-0.7500	0.3333	-0.5833	-0.4583	-0.0417	2001	We suggest that reintroductions, like biological invasions, have two phases: establishment when a new population becomes self-sustaining, and spread when a population increases its distribution. Stochastic effects on mortality and sex ratios are most likely to determine whether a population becomes established, while factors influencing birth rates will probably most influence spread. Using this …
839	0.1053	0.0000	0.5263	-0.3750	0.2395	2001	Koalas have undergone a series of sequential founding events on islands in south-eastern Australia in recent times, Populations in South Australia at the Eyre Peninsula and Mt Lofty Ranges were founded in the 1960s from a colony on Kangaroo Island. The Kangaroo Is. colony was derived from animals introduced to French Island from mainland Victoria over a century ago. In this study, we first use mi…
840	-1.0000	0.1250	1.2500	-0.3750	0.4188	2001	Conservation breeding for reintroduction is becoming a popular option for restoring threatened populations. Whereas post-release results are widely reported in the conservation literature, little empirical information is presented on the captive populations that often make such releases possible, even though fecundity, fertility and survival rates can have an impact on the outcome and cost of wil…
841	1.4250	0.5500	1.1750	-0.3452	0.7325	2001	The swift fox (Vulpes velox) is a rare, house-cat-sized carnivore that can race across native prairie at speeds of up to 60 km/hr. Although swift foxes were once so abundant in Canada that 117 025 were trapped between 1853 and 1877, this species was extirpated from Canada and northern Montana by the late 1930s. Since 1983, a reintroduction program has been underway to restore this species to Cana…
842	0.1000	0.0000	1.0500	-0.3000	0.4425	2001	More than 1000 pairs of tree-nesting Peregrines once occupied the European lowlands from Germany to Russia. In northern and eastern Germany a population of about 500 pairs of pure tree-nesters existed among which only a very few occasionally nested on buildings and cliffs. This population which was definitely affected by toxic agro-chemicals in its nutritional chain became completely extinct afte…
843	-0.6667	0.0000	1.4167	-0.4583	0.4917	2001	The endangered red-cockaded woodpecker (Picoides borealis) is well adapted to fire-maintained pine ecosystems of the southeastern United States. Management practices vary greatly among land ownerships. In some wilderness areas and state parks, a "no management" policy has eliminated use of prescribed fire, artificial cavities, and woodpecker translocation, tools that have proved effective elsewhe…
844	0.3077	0.4615	0.0769	-0.3846	0.4385	2001	Prairie dogs (Cynomys spp.) have declined greatly in abundance during the past century, and this warrants efforts to restore populations. Restoration often requires translocating animals to previously occupied areas. Workers should follow standard protocols for animal handling and care. Translocation involves selecting source populations and release sites, capturing and transporting animals, prep…
845	1.0000	0.5000	1.1250	-0.3750	0.8313	2001	The river otter (Lontra canadensis) is an important North American furbearer species that was eliminated from most of its range by the early 1900s. Many state agencies have undertaken restoration efforts, although no comprehensive study on the extent or type of management exists. I conducted telephone interviews with wildlife agency biologists in the 49 continental states (USA) to update status a…
847	-0.0909	0.3636	0.5455	-0.4545	0.8045	2001	The Hihi Notiomystis cincta, a New Zealand honeyeater (Aves: Meliphagidae), became extinct everywhere except one offshore island following European colonization. Attempts to establish Hihi on additional islands in the 1980s had poor success, and this was attributed to food limitation. These islands had all been modified by human use, and had a lower diversity of natural carbohydrate (fruit and ne…
848	-1.3333	-0.5000	0.5000	-0.5000	-0.0833	2001	This study investigates the reproductive potential of 22 rare and threatened Western Australian taxa in the genus Verticordia (Myrtaceae) over a 5-year period. Considerable inter- and intra-specific variation in both seed production and germinability was demonstrated for the majority of taxa. The seed to flower ratio, or "seed set", ranged from 0% to 68% with an overall mean of 21% in 82 accessio…
849	0.3333	-0.1667	1.3333	-0.3333	0.7083	2001	An optimal control model of wildlife management is developed to analyze, the transitory dynamics set forth by the reintroduction of animals that provide benefits but can also come into conflict with humans. The shadow price of these resources can be positive or negative, potentially creating a nonconvexity. The conditions under which reintroduction is not desirable are determined, and those chara…
850	0.3636	0.2727	1.0000	-0.5000	0.5364	2001	The reconstruction of recent historical population sizes allowed us to investigate the influence of random evolutionary processes on present-day genetic diversity in populations of Dryopteris cristata. This long-lived, allotetraploid fern is, rare and endangered in the study area at the southwestern border of its European distribution. Random amplified polymorphic DNA (RAPD) diversity of 280 indi…
851	-0.1000	1.0000	1.0000	-0.5000	0.7450	2001	We present analyses of our transect survey data from consecutive years at 11 sites in Wisconsin during 1990-99 for the regal fritillary (Speyeria idalia), which is listed under state law as endangered, and the closely related but more widespread and abundant Aphrodite fritillary (Speyeria aphrodite). Within year, the date of peak survey numbers at each site ranged over a period of several weeks o…
853	0.0000	-0.5000	-0.7500	-0.5000	-0.1125	2001	In June 1998, 30 mala (Lagorchestes hirsutus undescribed central Australian subspecies) were translocated from a semi-captive colony in the Tanami Desert, Northern Territory to Trimouille Island, part of the Montebello Islands Conservation Park, off the Pilbara coast of Western Australia. Mala are 'Extinct in the Wild' according to IUCN (1994, 2000) Red List Categories and Criteria. The transloca…
854	0.1429	-0.2857	0.1429	-0.4762	0.0905	2001	The northern leopard frog (Rana pipiens) is designated as Threatened in the province under the Alberta Wildlife Act (Alberta Environment 1996) and is nationally listed by the Committee on the Status of Endangered Wildlife in Canada (COSEWIC) as a Special concern species (COSEWIC 2000). The leopard frog has exhibited population declines and is currently extirpated from much of its former range in …
855	0.0000	0.0000	1.1667	-0.5000	0.5167	2001	Lions (Panthera leo) resident around the shores of Lake Kariba in Zimbabwe are vulnerable if their home ranges include communal lands inhabited by subsistence farmers. The primary cause of death is strangulation in wire snares set by game-meat poachers but illegal poisoning of carcasses, legal safari hunting and natural predation also contribute to mortality. A protected enclave of land on the la…
856	0.6250	0.1250	0.6250	-0.2000	0.6188	2001	The restoration of wildlife populations to historically occupied ranges is an important goal of modern wildlife management. In Arizona, USA, efforts have begun to reintroduce the Gould's subspecies of wild turkey (Meleagris gallopavo mexicana) into its former range in the southeastern part of the state. However, individuals or descendants of the Merriam's subspecies (M. g. merriami) may remain in…
857	0.0909	-0.5455	0.7273	-0.5000	0.1591	2001	Fire is being experimentally reintroduced to the forests of southern Ohio to determine its effectiveness in restoring and maintaining mixed-oak (Quercus spp.) forest communities. We studied the effects of repeated burning (1-4 years of annual burning) and recovery (1 year after burning) on the breeding bird community. Burning resulted in incremental but temporary reductions in the availability of…
858	1.0000	0.2857	-0.1429	-0.1429	0.7571	2001	Returning confiscated animals to their native habitats is desirable when it makes a positive contribution to the conservation of the species. Release of captive Individuals is complex and controversial, however, particularly when risks are potentially high, as In the case of orphaned apes. We describe the decision-making process that led to the successive release of 20 wild-born orphan chimpanzee…
859	0.2000	-0.4000	0.4000	-0.4167	0.0500	2001	The capercaillie (Tetrao urogallus L.), a large forest gamebird reintroduced into Scotland in the 1830s, has been declining since the 1970s. This has been attributed to a reduced reproductive rate associated with climate change, and deaths of full-grown birds flying into forest fences. Here, three independent estimates are combined to show that in the 1990s the mean annual rate of decline for adu…
860	0.8000	0.4000	2.2000	-0.2000	1.1300	2001	A model of the joint dynamics of change in population size N and evolution in a quantitative trait z, as a result of a general form of density dependence, local stabilizing selection, and immigration of individuals deviating from the local optimum, is analyzed. For weak selection and migration, a reduction in total equilibrium population size below the initial level without immigration, K, is sho…
861	1.0000	0.4286	1.8571	-0.4286	1.3571	2001	Rates of hybridization and introgression are increasing dramatically worldwide because of translocations of organisms and habitat modifications by humans. Hybridization has contributed to the extinction of many species through direct and indirect means. However, recent studies have found that natural hybridization has played an important role in the evolution of many plant and animal taxa. Determ…
862	-0.6000	-0.6000	-0.6000	-0.5000	-0.1400	2001	The macroinvertebrate benthos of Scott Creek, an intermittent stream in the Mt Lofty Ranges, was assessed to determine whether it could sustain a population of platypus (Omithorhynchus anatinus), a species that has been locally extinct for about 100 years. The benthic fauna was compared to that of Rocky River and Breakneck River, two streams on Kangaroo Island where platypus have been introduced.…
863	0.3636	0.0909	0.2727	-0.4091	0.4182	2001	Black bears (Ursus americanus) were extirpated from most of their range by the early 1900s by habitat destruction and unregulated hunting. Since then, bear habitat has recovered in many areas, but isolation may prevent natural recolonization. Black bear translocations often have limited success because of high mortality rates and low site fidelity. We tested 2 reintroduction techniques designed t…
864	0.7143	0.4286	-0.2857	-0.3571	0.8714	2001	The dependence of seeds of terrestrial orchids on specific fungi for germination provides a means of locating these fungi in the wild and to investigate the role of appropriate fungi in the germination of orchid seed and development of seedlings under natural field conditions. Seed baits, comprising orchid (Caladenia arenicola) seed enclosed in fine nylon mesh, were placed at sample points along …
865	0.4286	0.1429	0.2857	-0.0625	-0.0286	2001	The European otter (Lutra lutra) is considered an endangered species in Europe. Therefore European zoos started a co-operative breeding programme - a so called European Endangered species Programme (EEP) - for this species in 1990. An important goal of the European otter EEP is to maintain an ex-situ (i.e. captive) population without imports of animals from the wild. Moreover, this population wil…
866	0.1250	0.5000	0.7500	-0.5000	0.5563	2001	European zoos, associated in the European Association of Zoos and Aquaria (EAZA), established cooperative breeding programmes for zoo populations in 1985. European Endangered species Programmes (EEPs) and European Studbooks (ESBs) for some 250 species have been established as at March 2002. The goals of these programmes are to maintain viable zoo populations without (or with limited) import from …
867	0.3333	-0.6667	1.5000	-0.5000	-0.0417	2001	Burrowing Owls (Athene cunicularia) are undergoing mild to relatively severe local and regional population declines throughout much of western North America. In Canada, Burrowing Owls are declining precipitously and are listed as endangered. In the United States of America, Burrowing Owls continue to decline in many states, but they are not listed federally. In Mexico, there is little quantitativ…
868	0.5556	0.2222	0.1111	-0.4444	0.5389	2001	British Columbia (BC), designated the Burrowing Owl (Athene cunicularia) as endangered in 1980. In 1989, non-government organizations and local resource users, under the direction of the Ministry of the Environment, Lands, and Parks, launched a cooperative, captive-breeding and release program to restore Burrowing Owl populations in BC. The first phase of this program (1992-97) emphasized refinin…
869	0.1333	-0.0667	0.3333	-0.4333	0.1333	2001	Burrowing Owls (Athene cunicularia) have been recorded nesting in most of Minnesota's western counties. Considered common in the early 1920s, by the mid-1960s only 9-10 breeding pairs were known with estimates of no more than 20 pairs in the west-central part of the state. Ten breeding records exist for the period 1965-85. In 1984, Burrowing Owls were listed as Endangered by the State of Minnesot…
870	-0.2500	-0.7500	-0.6250	-0.3125	-0.2125	2001	The Chinese alligator is one of the world's most critically endangered reptiles. Although there is a relatively large captive population, in the wild small groups of alligators are limited to a few small ponds in an agricultural landscape in southeastern Anhui Province. As part of an effort to develop plans for the conservation of Chinese alligators in the wild, we investigated aspects of the rep…
871	-0.4000	-0.4000	1.0000	-0.4000	0.5600	2001	The ecology of four relict Irish populations of pollan (Coregonus autumnalis) is compared with that of the species elsewhere, and used to advocate conservation. The threats to these populations from introduced/invasive species, habitat degradation, climate warming and commercial exploitation are summarized and the legislation governing conservation of the stocks is reviewed. Conservation options …
872	0.3000	0.3000	0.6000	-0.4000	0.3650	2001	In a survey of the west-central Italian rivers Ombrone, Fiora, Albegna and Bruna, among established exotic species, the Iberian barbel Barbus graellsii was recorded in Italian fresh waters for the first time. Morphological identification was supported by comparison of cytochrome b sequences with those from related barbel species. Other exotics of particular note were Barbus barbus. Pseudorasbora …
873	1.0000	0.0000	0.8750	-0.5000	0.9750	2001	1. Wilkinson (2001) argues that we cannot assume that hybrids between local and alien genotypes will have low fitness, and therefore, as low hybrid fitness has been presented as justification for using only locally provenanced material in habitat restoration schemes. provenance is not important.2. His observations on fitness are important, correct and deserve wider recognition.3. Nevertheless, I …
874	1.0000	0.1429	1.4286	-0.2143	0.9571	2001	1. Many habitat creation schemes specify that biological material of local provenance should be used in reintroductions. This has come to be the 'text book' approach. However, very little discussion of the theory underlying this idea has been published in the scientific literature. This paper aims to initiate this much-needed discussion.2. A major reason for the use of local provenance is the cla…
875	0.8333	0.5000	0.5000	-0.5000	0.6833	2001	Most of Brazil's electricity is generated by hydroelectric power plants that require the flooding of huge areas and affect the stability of local ecosystems. The area of the Porto Primavera power dam was flooded in 1998 and a rescue programme was executed to save the fauna sheltering on treetops or emerging islands. Using DNA fingerprinting we estimated the genetic variability in a sample of 23 B…
876	0.5294	0.2941	0.6471	-0.3824	0.5500	2001	Brazilian Merganser Mergus octosetaceus is considered to be one of the rarest and most threatened species in the Neotropical region, yet little is known about its distribution and life-history. We studied the population of Brazilian Merganser in and around Serra da Canastra National Park (SCNP) in Minas Gerais, Brazil, during 1996, with additional observations from 1997 to 2000. In this paper we …
877	0.4444	-0.2222	0.1111	-0.4444	0.1222	2001	Despite numerous, generally unsuccessful attempts to reintroduce threatened Australian mammals, the factors leading to their failure have not been fully clarified, although predator control would appear to be of paramount importance. An experimental approach was taken in attempting to establish a population of bridled nailtail wallabies ih an area of apparently suitable habitat and low fox densit…
878	0.0909	0.3636	0.8182	-0.4545	0.4000	2001	The free-flowing Clinch and Powell River Basin, located in southwestern Virginia, United States, historically had one of the richest assemblages of native fish and freshwater mussels in the world. Nearly half of the species once residing here are now extinct, threatened, or endangered. The United States Environmental Protection Agency's framework for conducting an ecological risk assessment was u…
879	0.6875	0.3125	0.8750	-0.2813	0.5250	2002	The European sturgeon, Acipenser sturio, was an important component of the fish communities of all large German rivers, in particular the River Elbe, until the end of the 19th century. At that time about 4.000 specimens were caught in the River Elbe system annually. Since 1890, a dramatic decrease of the stocks occurred. The main reasons were: overfishing, hydroconstruction, and pollution. The la…
880	0.7059	0.2353	-0.3529	-0.3824	-0.0765	2002	We present comparative success of various trapping methods trialed during control of feral cats at a site for the reintroduction of threatened mammals at Shark Bay, Western Australia. Our results come from 31 703 trap-nights that caught 263 cats (an average of 0.83 per 100 trap-nights). Cats differed markedly in their vulnerability to trapping depending on whether they primarily scavenged at rubb…
881	0.2500	0.0000	0.6250	-0.5000	0.5500	2002	Burrowing Owl (Athene cunicularia) populations are declining in many portions of their range, and research and management efforts into stemming declines are underway. One tool with promise is die artificial burrow, which can supplement nesting opportunities and play a role in research, mitigation, translocation, and reintroduction studies. However, few studies directly assess important burrow and…
882	1.1000	0.0000	1.9000	-0.4500	0.6150	2002	Reintroduction efforts have established small, scattered flocks of Trumpeter Swans (Cygnus buccinator) in the Midwestern United States. Management of these flocks as distinct population units is debated among wildlife managers. The purpose of this study was to quantify generic differences among three recognized populations of Trumpeter Swans. Blood and tissue samples were collected during 1999 an…
883	0.2308	-0.1538	-0.5385	-0.3846	0.0423	2002	Restoration of Trumpeter Swans (Cygnus buccinator) to their former range in Ontario has involved many techniques, some more successful than others. Rearing methods included cross-fostering on wild Mute Swans (Cygnus olor), artificial incubation, and incubation and rearing by their own Trumpeter Swan parents. Egg hatchabilily was low ((x) over bar = 56%) for eggs laid by captive pairs and was susp…
884	0.9091	0.3636	0.9091	-0.3182	0.6500	2002	Reintroduction is defined as an attempt to establish a species in an area thatwas once part of its historical range, but from which it has been extirpated or become extinct. Historically, one of the most successful programs was the reintroduction of 254 American black bears (Ursus americanus) from Minnesota tothe Interior Highlands of Arkansas in the 1960s; that population has grown to>2,500 toda…
885	1.5185	1.1481	1.5556	-0.4259	1.5389	2002	During the past 20 to 25 years, dramatic declines and disappearances of amphibian populations have been observed and documented worldwide. One of the species that has experienced such a dramatic decline is the southern Rocky Mountain population (SRMP) of the boreal toad (Bufo boreas boreas). Although once considered fairly common in most mountainous areas in southern Wyoming, much of Colorado, an…
886	-0.2500	-0.2500	1.2500	-0.5000	0.1625	2002	We examined reproductive performance of yearling males in a recently established free-ranging elk (Cervus elaphus nelsoni, Erxleben) population in southeastern Kentucky. Sixteen of 18 (89%) adult females bred by yearling males produced a calf. The calving period, determined for 11 cows, peaked in mid-June; however, 3 females bred by yearlings did not calf until mid-July or August. It is not possi…
887	-0.4839	0.0323	1.0323	-0.3226	0.3548	2002	Current Status: The Sonora tiger salamander is federally listed as endangered without critical habitat. As of this writing, the subspecies has been found in 53 ponds in the San Rafael Valley of Arizona. Habitat Requirements and Limiting Factors: This salamander requires standing water from January through June for breeding and larval growth. Adult, metamorphosed salamanders inhabit adjacent grass…
888	-0.2000	0.2000	0.8000	-0.5000	0.9400	2002	Significant loss of rare plants and their habitats have occurred on the coastal plain of Virginia through urbanization, drainage of wetlands, fire suppression, and land use changes. Existing conservation practices such as easements and preserves have been somewhat successful in preserving biodiversity but have neglected the role that highway rights-of-way could serve as restoration areas for rare…
889	-0.3750	0.1250	0.8750	-0.5000	0.3063	2002	The European Commission's LIFE-nature programme has funded a five-year programme (1997-2002) on integrated management of the ecosystems of Mediterranean evergreen oak. The programme is being applied at two calcareous sites: La Clape close to Narbonne, and Le Gardon close to Nimes and Pont du Gard. Due to the decline of traditional sheep grazing, the environment has tended to close in with the con…
890	-0.3529	0.0588	1.4706	-0.4286	0.6368	2002	The wolf is afundamental element of natural ecosystems. The ecological needs of this predator include large suitable habitats and abundant natural prey. The conservation of viable wolf populations is therefore beneficial to biological diversity and to the environment. The wolf almost became extinct in Italy during the second half of the last century, when the species' range was limited to a few s…
891	0.0000	1.7500	1.0000	-0.3750	1.0375	2002	From time immemorial, though particularly in the recent two hundred years, the wolf has been persecuted and exterminated with all available means. This has brought about a significant reduction in the area of its occurrence all over Europe and in Poland as well. Rational modeling of wolf population in Poland, understood as far-reaching activities aimed at protection and conservation of the specie…
892	0.2000	0.4000	0.6000	-0.2500	0.2000	2002	Reintroductions of Delmarva fox squirrels (Sciurus niger cinereus) to suitable habitat have been a recovery tool used for this endangered species. In Maryland, we attempted reintroductions at 11 sites beginning in 1978. The last reintroduction was completed in 1992. At each site, 8-42 individuals were released during spring or fall over a 1-3 year period. Attempts were made to release an equal nu…
893	-0.3750	-0.1250	0.2500	-0.5000	0.1313	2002	The Seychelles kestrel Falco araea is classified as a Vulnerable species with main breeding populations restricted to two islands of the Seychelles group (Mahe and Silhouette). An attempted reintroduction to Praslin in 1977 has had poor results. It is the worlds smallest kestrel species and is adapted to preying on small lizards in forest habitats. The habitat preferences, territory size and dist…
894	1.0000	0.8333	1.6667	-0.5833	1.2083	2002	For Cicindela puritana to be a viable member of New England's biota, there must be more than the current two occurrences. Assessment of the chance that the species can spread, whether on its own or through reintroduction, required identifying vacant habitat patches, which in turn, required refining the description of the species' larval habitat. Analysis of larval microhabitat variables identifie…
895	0.0000	-0.7273	0.2727	-0.5000	-0.3182	2002	Annual trends in numbers of ungulate species on a 15 km2 reserve from 1993 to 1998, were evaluated in the context of lion Panthera leo reintroduction during 1996, and subsequent predation by them. The ungulate prey base was enumerated annually by aerial counts and a road count that took place during 1998. The lion prey record was obtained from direct observations of a radio-located pride of eight…
896	0.4000	0.1000	0.8000	-0.5500	0.2150	2002	Translocation of wild birds is a potential conservation strategy for the endangered red-cockaded woodpecker (Picoides borealis). We developed and tested 8 large-scale translocation strategy models for a regional red cockaded woodpecker reintroduction program. The purpose of the reintroduction program is to increase the number of red-cockaded woodpeckers by moving subadult birds from large populat…
897	0.0000	0.0000	0.3333	-0.3333	0.2722	2002	Wild populations of eastern grey kangaroos (Macropus giganteus) can pose serious management problems when conditions favor a high population growth rate. Contraception methods are becoming an ethically more acceptable alternative to culling or translocation when dealing with population control of large mammals. We investigated behavioral effects of levonorgestrel contraception in this species. A …
898	-0.3333	-0.1111	0.7778	-0.2778	0.5167	2002	The paper attempts to describe Italian mammal diversity in an evolutionary context. With 122 species according latest researches, Italy holds the richest mammal assemblage among European countries. Specific taxa are often represented by clearly distinctive lineages and several of them appear restricted to the Italian peninsula. Poor knowledge of taxonomy and uncritical application of IUCN threat …
899	-0.0816	-0.4694	-0.4694	-0.1200	0.1429	2002	Live wild animals are confiscated by local, regional, and national authorities for a variety of reasons. Once they have taken possession of these animals, these authorities must dispose of them responsibly, in a timely and efficient manner. Prevailing legislation, cultural practices, and economic conditions will influence decisions on appropriate disposition of confiscated animals. Within a conse…
900	-0.1250	0.1250	0.5000	-0.5625	0.3063	2002	A radio-tracking study was carried out on a re-introduced population of grey partridges in a 10.6-km(2) study area located in central Italy, in order to assess mortality rate and to evaluate the feasibility of carrying out large scale re-introductions of the species, Thirty-nine grey partridges were caught by live-traps during winter 2000 and equipped with backpack radio-transmitter. A released b…
901	-0.5000	0.0000	1.0000	-0.5000	1.0750	2002	This 20-chapter textbook provides an introduction to genetic principles and practices in conservation and covers topics such as evolutionary genetics of natural populations, loss of genetic diversity in small populations, inbreeding and loss of fitness, population fragmentation, and much more. It is written for the advanced undergraduate and graduate students of conservation, as well as conservat…
902	0.4444	0.3333	-0.3333	-0.3333	0.6167	2002	During the past two centuries, the meandering Lower Rhine has increasingly suffered under waste-water pollution, engineering projects for shipping traffic, and under settlements built on the former floodplain. However, in the past three decades the pollution has been remarkably reduced through the implementation of sewage treatment plants. This has resulted in a resettlement by both generalist an…
903	0.6667	1.0000	0.8333	-0.2500	1.2417	2002	The transplantations of Formica lugubris carried out in Italy till 1981 were to defend forests against phytophagous Insects and, following the first good results, populations of the species were transplanted in different apenninic areas. In subsequent years pine-woods have lost their economical value almost everywhere and Bacillus thuringiensis has become available. However, new studies were stud…
905	-0.2222	0.0000	0.2222	-0.4444	0.1667	2002	In order to conserve the native ichthyofauna and as mitigation procedure to prevent the impact generated by the interruption of the free displacement of fish in the Laja river (Biobio Region), a translocation program for native fish was carried out. Between the years 1997 and 2000 the species composition, communitary and population structure of the ichthyofauna were studied, determining the need …
907	0.1667	0.3333	1.3333	-0.4286	0.6833	2002	The Reintroduction Plan of Stripless treefrog in Mt. Mendizorrotz (Gipuzkoa province, Basque Country) has started in 1998. The results and monitoring performances are exposed at the present study. Some new pools were constructed for translocation of adults, juveniles and tadpoles. A total number of 675 adults (540 males and 135 females), 40 juveniles and 10.039 bred in semicaptivity tadpoles were…
910	1.0000	0.2000	-0.6000	-0.5000	-0.3800	2002	Since December 1997, 700 blood plasma samples from 31 different species of captive and free-living birds of prey from Spain were analyzed by hemagglutination inhibition (HI) test for the presence of antibodies to avian paramyxovirus (aPMV) 1,2, and 3. Out of 700 birds, 120 tested positive for aPMV-1, 10 birds had antibodies to aPMV-2, and 4 birds tested positive against aPMV-3. Prevalence of anti…
912	0.7000	0.2000	0.7000	-0.4500	0.4200	2002	Genetic monitoring of reintroduced plant populations can allow assessment of the success in establishing new populations that genetically resemble native populations. We used a PCR-based method (Intersimple Sequence Repeats) to quantify genetic variation in four reintroduced populations of Abronia umbellata ssp. breviflora, an annual forb native to the Pacific Coast that is state-listed endangere…
913	-1.1250	-0.8750	-0.3750	-0.5625	-0.6063	2002	Although there is a consensus of opinion that habitat fragmentation has deleterious effects on animal populations, primarily by inhibiting dispersal among remaining patches, there have been few explicit demonstrations of the ways by which degraded habitats actually constrain individual movement. Two impediments are primarily responsible for this paucity: it is difficult to separate the effects of…
914	0.1429	0.1429	0.8571	-0.2857	0.3857	2002	The method and results of monitoring between 1993 and 1995 the reintroduction of 16 beavers originating from the native Rhone population to the North of Alsace are presented. The presence of the species is attested in 18 localities in the North of Alsace (Fr.) and Bade region (Ger.). The current strengths, which can be estimated to 50-60 individuals are distributed in 26-28 sectors of activity of…
915	0.0000	-0.3750	0.3750	-0.5625	0.0438	2002	Two major drainages of southeastern Australia, the Snowy River and the Murray River, were artificially linked by a major hydroelectric project during the early 20th century. This development diverts Snowy River flow into tributaries of the Murray River via a series of extensive tunnels. In 1990, fish surveys of the upper Murray River system recorded Galaxias brevipinnis, an aggressive migratory s…
916	0.8462	0.2308	1.2308	-0.2692	0.7269	2002	Beaver (Castor canadensis) through their dam building activities, store water, trap sediment. subirrigate vegetation, and subsequently improve habitat for fish, wildlife, and livestock. Many landowners realize the benefits that Beaver can bring to a riparian area and are interested in using them to improve this habitat. From 1994 to 1999 we trapped and relocated 234 Beaver to 14 areas throughout …
917	0.5455	0.1818	1.3636	-0.2727	0.6909	2002	The present paper summarizes the outcome of a roundtable discussion on reintroductions or restocking as a management strategy for native European crayfish, which took place during the European Crayfish conference in Poitiers, France in September 2001.Aspects related to the suitability of the target habitat, the stocking material and the stocking procedure itself are important to consider during a…
918	1.2000	0.2000	0.8000	-0.5000	0.6600	2002	Irish white-clawed crayfish stocks show high genetic uniformity between systems, although individual populations usually show good heterozygosity. The inference is that they were derived from a single immigrating stock, related to those in Western France. Irish crayfish stocks occur widely and often in good numbers in lakes and streams; they are protected and rarely fished, and there are no alien…
919	0.0000	-0.5000	0.8333	-0.3333	-0.0917	2002	Freshwater crayfish are among the most endangered animals in Europe. Information on freshwater crayfish in the Italian province of South Tyrol was insufficient until the recent studies on their historical and present distribution, which showed the alarming facts that only 15 standing and running waters remained as freshwater crayfish habitats, carrying the native Austropotamobius pallipes and the…
920	-1.3636	-0.4545	0.0909	-0.5000	-0.2000	2002	Populations of rare clonally spreading species are increasingly being shown to be composed of one or a few genotypes. Clones have potentially unlimited life but two factors, genetic erosion due to random events and increasing accumulation of genetic load in older genotypes, combine to expose them to sexual failure and loss of fertility. Non-breeding clonal populations are at risk of extinction be…
921	0.8333	1.1667	2.6667	-0.5833	1.9667	2002	The Jersey population of the Agile Frog has been declining in both range and number since the early 1900s. At the present time, there is only one site on the island that supports a natural agile frog population. Since the 1980s, a captive breeding, reintroduction and habitat management programme involving various organisations has been trying to arrest this dramatic decline in agile frog numbers …
922	1.1667	0.5833	1.0000	-0.3750	1.0458	2002	Birds species, like plants and other animals are facing an unprecedented decline. About 11% of bird species are threatened with extinction. Captive breeding as a conservation tool can be used as a substitute for wild populations in research and education, to provide demographic and genetic reservoirs for reinforcing or founding wild populations, and as a last resort for species that have no immed…
923	-0.1250	0.0000	1.3750	-0.4375	0.5500	2002	In the 1930-1960s the moose Alces alces L. population increased markedly in northern (Skandinavia) and eastern Europe (the European part of the former Soviet Union), and expanded into western and southern Europe. Polish population of moose was growing in the l960-1970s (Fig. 1), mainly due to spontaneous increase of the local population inhabiting the Biebrza River valley,as well as due to reintr…
924	0.5000	0.5000	0.4000	-0.5500	0.4350	2002	Rates of increase, survival and reproduction were studied in two re-introduced populations of mountain ungulates, the Pyrenean chamois (also named isard, Rupicapra pyrenaica) and the ibex (Capra ibex) in the French Alps. The populations were monitored from 1983 to 1998 (ibex) or 1984 to 1999 (isard) using capture, marking and resighting of individuals. Population rates of increase were estimated …
925	-0.7000	0.2000	-0.2000	-0.4000	0.1700	2002	Predation is a common problem limiting the success of efforts to reintroduce vertebrates. Naive animals typically suffer high predation rates soon after release despite strong site fidelity in the first few days that would normally reduce predator encounter rates. However, recent theory predicts that low mobility can be associated with high concentrations of odour wastes that are attractive to pr…
926	0.4444	-0.1111	0.9444	-0.5000	0.5583	2002	The northern leopard frog (Rana pipiens) was once a common and widespread amphibian found throughout central and southern Alberta. During the late 1970s, the leopard frog experienced a dramatic decline in distribution and numbers over much of its historic range in Alberta. As a result, the leopard frog was designated as "Threatened" under Alberta's Wildlife Act in 1996. The Committee on the Statu…
927	-0.3333	-0.1667	-0.5000	-0.2500	-0.4750	2002	We conducted a literature review of coypu Wyocastor coypus) introduction and eradication efforts worldwide. The coypu (also called nutria) has been introduced from its origins in South America to every continent except Australia and Antarctica. While perceived in some regions as a valuable resource, in most regions the animals are considered a pest species. Coypus have caused damage to water cont…
928	0.2857	-0.5714	2.0000	-0.3571	0.3786	2002	We evaluated the usefulness of microsatellites and recently developed statistical methods for the conservation management of fragmented and reintroduced populations, using the alpine ibex (Capra ibex) as a model species. First, we assessed the effects of past reintroduction programmes on genetic diversity and population differentiation considering different population sizes and histories. We show…
929	0.0000	-0.2727	0.9091	-0.3636	0.1318	2002	Mitochondrial DNA (mtDNA) sequences were used to evaluate phylogeographic structure within and among populations of three endangered Hawaiian tree snail species (n = 86). The primary focus of this investigation was on setting conservation priorities for Achatinella mustelina. Limited data sets for two additional endangered Hawaiian tree snails, A. livida and A. sowerbyana, were also developed for…
930	0.5455	-0.0909	0.4545	-0.5417	0.8273	2002	River otters (Lontra canadensis) were extirpated from much of their historic distribution because of exposure to pollution and urbanization, resulting in expansive reintroduction programmes that continue today for this and other species of otters worldwide. Bioaccumulation of toxins negatively affects fecundity among mustelids, but high vagility and different dispersal distances between genders m…
931	0.4286	0.1429	-0.1429	-0.5714	-0.2500	2002	Thirty-three species of landsnail were recorded during surveys of Great Island in 1996-99. Twelve of these species were endemic to Great Island, and another 17 were restricted to the Three Kings group. One previously recorded species, Cytora kiama Climo, 1973, is regarded here as a junior synonym of Cytora solitaria (Powell, 1935). For more than 300 years up to 1946, sequential anthropic disturba…
932	2.4286	0.2857	1.8571	-0.4286	0.7357	2002	We translocated Margaritifera hembeli in 2 streams in central Louisiana to investigate the role of stream, habitat (riffle vs pool), and population density in determining the survival, movement, and growth of transplanted mussels. Translocated animals survived well, although 1 translocation site with few resident mussels suffered high mussel mortality from a spate. Translocated animals grew at ra…
933	0.0000	0.0000	-0.3333	-0.5000	0.6000	2002	Genetic diversity of the giant panda was examined by DNA fingerprinting method in order to determine genetic distances between two groups, big and small populations. Results obtained suggest that small population may induce the reduction of genetic diversity of the giant panda and result in extinction of the species. These results suggest the need for reintroduction of individuals into small popu…
934	0.6154	0.1538	0.3077	-0.2308	0.3038	2002	Animal translocation is an important tool in wildlife management and conservation biology. However, translocation success is generally low for many species as released individuals may be particularly prone to death or fail to breed successfully. We translocated 49 European wild rabbit, Oryctolagus cuniculus, from Chevreloup (near Paris) to Fay-de-Bretagne (near Nantes, Loire-Atlantique) in Januar…
935	0.3333	-0.3333	-0.6667	-0.3333	-0.5083	2002	The Critically Endangered P re David's deer Elaphurus davidianu became extinct in the wild in China in about 1900, and the only surviving animals were held in captivity, at Woburn Abbey in the UK. During 1985-1987, individuals were returned to China, and subsequent growth of the captive population in enclosures at Dafeng Reserve necessitated a trial release of a small group of deer as a prelude t…
936	0.5000	0.1667	1.8333	-0.4167	1.0000	2002	1. After an absence of almost 100 years, the Eurasian lynx Lynx lynx is slowly recovering in Germany along the German-Czech border. Additionally, many reintroduction schemes have been discussed, albeit controversially, for various locations. We present a habitat suitability model for lynx in Germany as a basis for further management and conservation efforts aimed at recolonization and population …
937	0.0769	-0.3077	1.0769	-0.4615	0.7077	2002	1. The effects of predation are among the most pervasive in ecology. As parasitoids, parasites, grazers or top carnivores, predators have large influences on the distribution, density, dynamics and evolved traits of other organisms. Effects scale-up to influence community attributes such as species coexistence and ecosystems processes such as production or trophic cascades.2. Increasingly, howeve…
938	1.0000	0.6667	1.4444	-0.5000	0.5944	2002	During the last two decades, the State of Connecticut has restored tidal flow to many impounded salt marshes. One of the first of these and the one most extensively studied is Impoundment One in the Barn Island Wildlife Management Area in Stonington, Connecticut. In 1990, twelve years after the re-establishment of tidal flooding, the density of the marsh snail Melampus bidentatus, the numerically…
939	0.5455	-0.4545	0.5455	-0.5455	0.6727	2002	Translocation is an important management strategy in conservation programs for endangered or threatened species, including native cutthroat trout (Oncorhynchus clarki) in the western United States. Most subspecies of cutthroat trout have declined to <5% of their historical range, and both historical and translocated populations now persist in small isolated fragments of habitat. Success rates for…
940	-0.1667	0.0000	0.6667	-0.5000	0.2583	2002	We translocated 80 individuals of Phrynocephalus guttatus guttatus into non-occupied isolated sand dune in Southern Kalmykya in June 1998. Observations during the following two years signify to the viability of the population. The demographic structure remained stabile since 1999, signifying to the congruence of habitat quality and ecological demands of the lizard species. We evaluated difference…
941	0.0625	0.0625	0.3750	-0.3750	0.3344	2002	Aim Many species find themselves isolated from the predators with which they evolved. This situation commonly occurs with island biota, and is similar to moving from the dangerous inner-city to the suburbs. Economic thinking tells us that we should expect costly antipredator behaviour to be lost if it is no longer beneficial. The loss of antipredator behaviour has important consequences for those…
942	0.3529	0.1176	1.0000	-0.3529	0.4971	2002	Aim We studied dynamics of four populations of New Zealand forest birds for 5-9 years after reintroduction to islands. We primarily aimed to predict whether these populations were viable, and what, if any, management was needed to maintain them. However, the small scale of these islands also provided an opportunity to study density-dependent population growth over a short time frame.Location We s…
943	0.2000	-0.0667	0.4667	-0.4667	0.4367	2002	Aim Success with eradicating invasive species from islands around New Zealand raises the prospect of reversing the loss of species by restoring biotic communities on modified islands. I seek to identify methods that can be used to clarify restoration targets on Korapuki Island, which was modified by introduced mammals until 1987.Location Korapuki, Green and Middle islands, Mercury Islands, north-…
944	1.2857	0.1429	1.1429	-0.5000	0.7786	2002	We develop a stochastic model of population viability which explicitly links demography and genetics in order to examine the consequences for extinction dynamics of different levels of heritable fitness variance within a population. We particularly focus on situations in which a local small population is artificially built with individuals that were taken from several large source populations. Ou…
945	-0.8000	-0.6000	-0.2000	-0.5000	0.0050	2002	Many species modify their behaviour in response to the scents of their predators, but species or populations living without predators may lose such abilities. This loss has been suggested to be irreversible, and to constitute a significant hurdle in restoring historical ecosystems. Olfactory predator recognition was studied in two macropodid marsupials - the tammar wallaby (Macropus eugenii) and …
946	-1.3636	-1.0000	-0.8182	-0.5455	-0.6591	2002	Progressive diebacks of outer canopy branchlets of Ceanothus crassifolius were repeatedly observed after rainless periods up to 9 mo in duration in the Santa Monica Mountains of southern California. Mean xylem pressures of branchlets near the end of drought were as low as -11.2 MPa (N = 22) with a mean of about 60 dead branchlets per shrub. Inoculation (N = 15) with three species of fungi previou…
947	-0.5000	-0.1250	0.8750	-0.4375	0.1750	2002	Approximately three million years ago the Isthmus of Panama formed an impenetrable land barrier between the tropical eastern Pacific Ocean and the tropical western Atlantic Ocean. Since this time, isolated geminate species have evolved from once contiguous populations, either side of the barrier. One such organism whose distribution is divided by the Isthmus is the tropical brittlestar Ophiactis …
948	0.9444	0.1667	1.5556	-0.4167	1.1000	2002	The IUCN/SSC Re-introduction Specialist Group: Guidelines for Nonhuman Primate Re-introductions is intended as a guide to re-introduction programmes. The priority has been to develop standards that are of direct, practical assistance to those planning, approving, or implementing reintroductions. The primary audience of these guidelines is the re-introduction practitioner. Because re-introduction …
949	-0.3077	0.0769	0.7692	-0.2308	0.5423	2002	Biodiversity provides to the humankind enormous direct economic benefits and an array of indirect essential services through natural ecosystems. Biodiversity is essential for the ecosystem function and stability; several hypotheses are being tested for the relationship between biodiversity and ecosystem function. Biodiversity at the global scale is a balance between the rate of speciation and the…
950	0.5000	-0.1000	0.3000	-0.3000	0.6450	2002	Although New Zealand's native fauna shares a Gondwana origin with that of Australia, there are major differences between our countries. The near-absence of land mammals and the restricted biodiversity and habitat range of New Zealand, contrast with the species-rich fauna and habitat variety of Australia. Both countries share an unenviable extinction record, particularly birds in New Zealand and m…
951	0.0000	-0.7500	0.2500	-0.5000	0.1625	2002	We describe the isolation, development and application of seven microsatellite loci in the eastern wild turkey, Meleagris gallopavo silvestris, as well as their amplification and levels of polymorphism in the domestic turkey. The number of alleles per locus ranged from 5 to 15 and average heterozygosity was high for almost all loci. Domestic turkeys showed significantly reduced numbers of alleles…
952	0.0000	-0.2500	0.5000	-0.3750	-0.1000	2002	Eight polymorphic microsatellite loci have been characterized for the endangered St Lucia Whiptail Lizard Cnemidophorus vanzoi. Endemic to two small islets, Maria Major and Maria Minor, off the coast of St Lucia, Lesser Antilles, the world population is estimated at < 1000 individuals. However, representatives of the systematically complex genus Cnemidophorus, containing sexual species and parthe…
954	1.0000	-0.5000	1.2500	-0.6250	1.0875	2002	Artificial breeding for endangered species and subsequent reintroduction are often implemented as conservation strategies, but the reliability of the measures in avoiding the extinction of wild populations is questionable. In this study, we demonstrated reduced genetic variability in a farmed population of the Chinese sucker (Myxocyrinus asiaticus) by DNA fingerprinting. Direct parameters (geneti…
955	-0.1667	-0.1667	-0.1667	-0.5833	0.4417	2002	Approximately 440 base pairs (bp) of the mitochondrial 16S ribosomal ribose nucleic acid (rRNA) coding region were sequenced from 13 marron, Cherax tenuimanus (Smith), samples from six locations and samples of two additional Cherax species from Western Australia. The results indicated that, with the exception of the Margaret River, no variation was found within or between marron populations. In c…
956	0.4545	0.3636	0.9091	-0.3636	1.0045	2002	The world's fish species are under threat from habitat degradation and over-exploitation. In many instances, attempts to bolster stocks have been made by rearing fish in hatcheries and releasing them into the wild. Fisheries restocking programmes have primarily headed these attempts. However, a substantial number of endangered species recovery programmes also rely on the release of hatchery-reare…
957	0.8571	0.2857	1.0000	-0.3571	0.4929	2002	The reintroduction of anadromous alewives, Alosa pseudoharengus, to their historic habitats in the inland waters of the United States and Canada, has prompted concerns about possible interactions with a popular sport fish, white perch, Morone americana. Both species are now widely distributed in northeastern North America. Diets of white perch in Lake George, Maine, U. S. A., where alewives were …
958	0.4000	0.0000	1.5000	-0.5000	0.7600	2002	Many interior populations of cutthroat trout Oncorhynchus clarki are at increased risk for extinction because of small population size and the limited length of habitable streams. Further, many of these streams cannot be altered to provide adequate conditions for population persistence. I constructed a stage-based stochastic population matrix model to (1) evaluate reintroduction strategies for st…
959	0.7500	0.3750	0.2500	-0.5000	0.1000	2002	Relocation programs have restored elk (Cervus elaphus ) to portions of its vast historical range. We examine the consequences of these relocation programs by assessing variation at 10 microsatellite loci in three elk herds, a source herd (Yellowstone National Park), a large herd reintroduced from Yellowstone (Custer State Park) and a bottlenecked herd reintroduced from both Yellowstone and Custer…
960	0.8571	0.2857	0.8571	-0.4286	0.8500	2002	The first hypervariable fragment (HVI) of the mitochondrial DNA control region was sequenced in 90 individuals of the European roe deer (Capreolus capreolus ) from the Alps, central Italy and Spain. Pooling these data with 70 published sequences from several European regions, we were able to identify patterns of divergence within the Italian peninsula, and in Europe in general. The results we obt…
961	-0.1429	-0.5714	-0.8571	-0.3571	-0.1357	2002	All remaining populations of the wild Asiatic buffalo are known to cross breed with domestic and feral forms living in the vicinity of the handful of reserves in which the species is found. Censuses of these animals done in various places in India and Nepal have been criticized because researchers have used various criteria to differentiate wild buffalo versus feral backcrosses, thus rendering po…
962	-0.3750	-0.1250	0.7500	-0.3750	0.1000	2002	The Carpentarian rock-rat (Zyzomys palatalis) is a critically endangered endemic rodent known from only four sandstone gorges in the southeast Gulf of Carpentaria, Northern Territory, Australia. These gorges harbour thickets of monsoon rainforest and broadleaf woodland, surrounded by a Eucalypt savanna matrix. The long-term persistence of Z. palatalis is threatened by altered fire regimes, grazin…
963	0.1538	0.1538	0.9231	-0.5385	0.5154	2002	New Zealand Robins (Petroica australis) were reintroduced to Tiritiri Matangi, a highly modified island undergoing an extensive revegetation program. The island had only 13 ha of fragmented forest likely to be suitable for robins. We wished to determine whether the population was likely to persist until additional habitat became available through maturation of the revegetation and, therefore, whe…
964	1.0909	0.1818	0.7273	-0.5000	0.8227	2002	Grevillea scapigera is one of the world's rarest plant species, currently known from only five plants in the wild. In 1995, 10 plants were selected from the 47 plants known at the time to act as genetically representative founders for translocation into secure sites. Ramets were micropropagated and introduced into one of these secure sites (Corrigin) in 1996, 1997, and 1998. By late 1998, 266 pla…
965	0.9333	0.0667	0.4000	-0.3333	0.8600	2002	Translocations of reptiles and amphibians have been questioned as a conservation tool because they generally have not been successful. However, translocation is the only method by which many species can be restored to parts of their former range, which increases their conservation security. Tuatara (Sphenodon spp.), sole surviving members of the reptilian Order Sphenodontia, are restricted to off…
966	-0.1538	0.0000	0.9231	-0.3846	0.5308	2002	The range of the green and golden bell frog (Litoria aurea) has undergone a widespread yet unexplained contraction in southeastern Australia since the mid 1970s, and the species is now listed as endangered in the New South Wales Threatened Species Conservation Act 1995 and as vulnerable in the federal Environmental Protection and Biodiversity Conservation Act 2000. Although the cause of the range…
967	-0.2727	-0.7273	0.2727	-0.4545	-0.2318	2002	In 1998 the protected Population of Perameles gunnii (eastern barred bandicoot) at Woodlands Historic Park, Victoria, Australia became functionally extinct following removals of individuals for translocation between 1994 and 1996. Population viability analysis and data collected whilst the population was in decline are used to explore the impact that these removals had oil the decline of the P. g…
968	0.1111	-0.2222	0.0000	-0.4000	0.1889	2002	Logging and poaching have dramatically reduced chimpanzee density and distribution in the Republic of Congo. Most chimpanzee translocations attempted in the past failed because a number of biological and non-biological factors can influence success. Biological considerations include knowledge of behaviour, disease, habitat requirements and genetics. We critically review genetic considerations in …
969	0.1429	-0.1429	0.4286	-0.5625	-0.0357	2002	All existing sea otter (Enhydra lutris) populations have suffered at least 1, and in some cases 2, population bottlenecks. The 1st occurred during the 18th and 19th centuries as a result of commercial hunting that eliminated sea otters from much their native range and reduced surviving populations to small remnants. The 2nd bottleneck occurred when small numbers of otters were reintroduced, via t…
970	0.5455	0.7273	1.4545	-0.4091	0.4409	2002	Tidal flow to salt marshes throughout the northeastern United States is often restricted by roads, dikes, impoundments, and inadequately sized culverts or bridge openings, resulting in altered ecological structure and function. In this study we evaluated the response of vegetation and nekton (fishes and decapod crustaceans) to restoration of full tidal flow to a portion of the Sachuest Point salt…
971	0.8667	0.6667	0.9333	-0.0938	0.6333	2002	Overhunting reduced Eurasian Beaver (Castor fiber) populations to c. 1200 animals, in eight isolated populations, around the end of the 19th century. Protection, natural spread and reintroductions led to a powerful recovery in both range and populations during the 20th century, which continues at a rapid pace. The minimum population estimate is 593 000. There are also c . 12 500 North American Be…
972	-1.0000	-0.2857	-0.4286	-0.5000	-0.1429	2002	In 1993 a reintroduction project for the Eurasian otter (Lutra lutra) was initiated in northeastern Spain (Girona, Catalonia) to restore extirpated populations. Between 1996 and 2000, 43 otters were captured from southwestern and northern Spain and from Portugal with modified foot-hold traps and transported to Barcelona Zoo. Lesions produced by capture were classified into four categories of incr…
973	-1.0000	0.0000	0.2500	-0.3750	0.3250	2002	The authors monitored postrelease survival rates and dispersal of radiocollared raccoons (Procyon lotor) that were trapped as nuisance wildlife in suburban Chicago and translocated to a rural forest preserve (translocated urban); trapped in another wooded area and translocated to the forest preserve (translocated rural); and trapped and released in the forest preserve that served as the release s…
974	0.0000	0.2857	0.2857	-0.3571	0.1429	2002	The fate of radio-tagged hatchery-reared salmon smolts ( Salmo salar L.) was investigated in the tailrace of a hydropower station in the Danish River Gudenaa during 2 years. Seventeen and 27 smolts were tagged and released in late May 1996 and during April 1999, respectively. Out of the total of 44 smolts, only two were recorded to leave the river and enter the estuary. In both years of study, el…
976	0.2000	-0.2000	-0.4000	-0.5000	0.3200	2002	The first record of the trematode Stichorchis subtriquetrus is reported from European beaver (Castor tiber) in the Czech Republic. Detailed redescription is added and is compared by the available findings on the morphometric variability of this taxon. The presence of this parasite in the Czech territory where the beaver became extinct some 150-200 years ago is a result of reintroduction of the de…
977	0.1429	-0.2857	0.7143	-0.5000	0.5214	2002	To examine habitat conditions associated with abundance of Macrhybopsis hyostoma, 10 seine-hauls were made at each of 24 sites encompassing the major western tributaries of the Arkansas River. All seine hauls were made in habitats that, within each collection locality, were considered most likely to include the species. Each haul was characterized for mean depth, water velocity, and substratum co…
978	-0.1667	-1.1667	-0.3333	-0.1667	0.7583	2002	Sanctuaries - centres that care for rescued, orphaned or confiscated animals - hold an uneasy position in the conservation community. Commonly, the problem of captive primates is seen as an unfortunate distraction from the real issue of habitat loss and over-hunting, and sanctuaries are categorized as serving welfare purposes only. Frequently, they struggle for funding and are unable to secure th…
979	-0.1667	-0.8333	-0.5833	-0.4615	-0.6750	2002	State wildlife agencies have translocated thousands of wild turkeys (Meleagris gallopavo) since the 1930s to reestablish this species. Because of threats to the domestic poultry industry and wild birds, screening for selected infectious agents has become routine since the early 1980s. One of the principal sources for Rio Grande wild turkeys (M. gallopavo intermedia) for translocation purposes was…
980	-0.0667	0.5333	2.0000	-0.3667	1.1100	2002	Conservation biologists often must make management decisions based on little empirical information. In Germany biologists are concerned that the recovery and reintroduction of Eurasian lynx (Lynx lynx) may fail because the remaining suitable habitat may be insufficient to sustain a viable population. However, no comprehensive study ad dressing this concern has been made that not only considers di…
981	0.5556	0.2222	0.8889	-0.3889	0.1722	2002	The spatial scale at which anthropogenic disturbance affects an animal population depends on the degree of philopatry and homing of individual organisms within that population. Even in highly vagile species, local populations may comprise ecologically separate entities if most animals display strong and consistent site attachment. We conducted a mark-recapture study on yellow-lipped sea kraits (L…
982	0.6250	0.3750	1.3750	-0.2500	0.7938	2002	A recent recovery in cirl bunting (Emberiza cirlus) numbers in the UK has been aided by deployment of prescriptions for environmentally friendly management of farmland under the Countryside Stewardship Scheme. However, the species' range has not expanded and the population is increasingly under threat from habitat loss due to built development. The UK Biodiversity Action Plan calls for re-establi…
983	0.4286	0.1429	1.1429	-0.4286	0.7643	2002	In 1999, we intensively surveyed all suitable habitat on the Mascarene Island of Rodrigues and mapped 334 territories of the threatened endemic Rodrigues fody (Foudia flavicans). In addition, we recorded 58 unpaired males, 85 juveniles, and 100 greybrown-plumaged birds; for a minimum estimated population size of 911 birds. This represents a near 100-fold increase in population size since 1968, wh…
984	0.7778	0.1111	1.5000	-0.4722	0.9056	2002	Reproductive isolation can function as a mechanism to maintain locally adapted gene complexes while decreasing the heterozygosity in distinct populations. As a result, reproductive behaviour should be considered it fundamental factor influencing reproductive isolation. This is of interest to conservation biology when one desires to regulate gene flow between two populations either by creating opp…
985	0.1429	0.4286	0.4286	-0.5000	0.2857	2002	The objectives of this study were to determine the distribution and abundance of endangered Oregon chub Oregonichthys crameri, a small floodplain minnow endemic to the Willamette Valley of western Oregon; to describe the fish communities in current and historic chub habitats; and to establish new populations through introductions. Various sampling gears were used, including seines, minnow traps, …
986	0.5714	0.7143	0.7857	-0.2857	0.8679	2002	The wetlands around the Dongting Lake were inhabited by Pere David's deer before its extinction in the wild. In preparation to restore a wild Pere David's deer populations in the Dongting Lake region, we inspected the Pere David's deer populations in the Tianezhou Reserve, Beijing Milu Park and Dafeng Milu Nature Reserve. We studied the available wetlands in the Yueyang Municipality, Changde Muni…
987	0.8000	0.3000	1.1000	-0.4000	0.3200	2002	Antirrhinum subbaeticum is an endangered species inhabiting fragmented limestone cliffs. In the last 3 years, a drastic population decline has been observed in three of four known populations and the estimated number of surviving individuals is now close to 400. A RAPID study was conducted to evaluate the levels of genetic variation present in this species to improve conservation guidelines. Thit…
988	0.3750	0.2500	1.1250	-0.5000	0.6500	2002	We have studied the exotic parrot fauna of Broward County, Florida since July 1999. During this period, 31 species of parrots were observed, with 20 of these not previously known to occur in the county. Twenty-four species (77%) were documented by still or video photographs. Three species are newly reported for Florida but only one of these was photographed. Breeding of 14 species was confirmed d…
989	0.7143	0.1429	0.8571	-0.5000	0.4571	2002	The Hine's emerald dragonfly (Somatochlora hineana) may be the United States' most endangered species of dragonfly. S. hineana currently inhabits Wisconsin, Michigan, Illinois, and Missouri. It is a very site-specific species, living in calcareous wetlands with slow flowing water where larvae can spend up to four years growing and developing. Human alterations of the species' limited habitat, suc…
990	0.0000	0.0000	0.1111	-0.5000	0.1000	2002	Capsule The first co-ordinated Red Kite survey across Britain since the reintroduction programme began in 1989, yields 430 breeding pairs.Aims To estimate the current size and extent of the British breeding population.Methods A complete census of the populations in the East Midlands, Yorkshire, central and north Scotland was undertaken, while in Wales and the Chilterns, populations were surveyed …
991	0.1818	0.2727	0.9091	-0.4091	0.8091	2002	Australian mammals have one of the world's worst records of recent extinctions. A number of studies have demonstrated that red foxes (Vulpes vulpes) have a profound effect on the population biology of some species. However, not all species exposed to fox predation have declined. We studied the antipredator behaviour of a species that has not declined - the red-necked pademelon (Thylogale thetis),…
992	-0.0714	-0.2143	1.0714	-0.3667	0.5929	2002	While wild populations continue to decrease, the number of orphaned primates, sanctuaries, and attempts to reintroduce primates back to the natural environment are increasing. An umbrella organization called the Pan-African Sanctuary Alliance (PASA) was formed in 2000 and recently the IUCN Reintroduction Specialist Group developed a set of specific policy guidelines for primates (2002). Data pres…
993	0.0000	-0.0909	0.0000	-0.1364	-0.2864	2002	A male and female Harpy Eagle (Harpia harpyja), both reintroduced captive-bred subadults, were observed on Barro Colorado Island (BCI), Panama for 89 and 205 days, respectively, between June 1999 and August 2000. The male captured 25 individuals from nine different mammalian species and the female captured 46 individuals from 8 different mammalian and one reptilian species during the period of ob…
994	0.2308	0.3077	1.0000	-0.3462	0.6346	2002	Wild rabbit (Oryctolagus cuniculus) restocking is a common practice in management in France. However rabbits generally experience heavy mortality after release, which jeopardizes restocking efficiency. Release success is full only when introduced individuals produce offspring.We present a controlled release that is appraised through survival and genetic data to evaluate the subsequent breeding co…
995	1.7500	1.2500	0.6250	-0.2500	0.9125	2002	Traditionally the distribution of the Arabian oryx in the Kingdom of Saudi Arabia has been closely associated with that of the major sand deserts, notably the Great Nafud in the north and the Rub' al Khali in the south. Due to a successful captive breeding programme the Arabian oryx was reintroduced in the 'Uruq Barn Ma'arid Protected Area, on the western edge of the Rub' al Khali during 1995, th…
996	-0.5833	0.1667	0.9167	-0.5417	0.1500	2002	Nekton (fishes and decapod crustaceans) is an abundant and productive faunal component of salt marshes, yet nekton responses to tidal manipulations of New England salt marshes remain unclear. This study examined nekton use of a tidally restricted salt marsh in Narragansett, Rhode Island relative to an unrestricted marsh during summer. In addition, a before-after-control-impact design was used to …
997	-0.2500	0.7500	0.2500	-0.5000	1.1375	2002	Populations of the marble trout (Salmo marmoratus) have declined critically due to introgression by brown trout (Salmo trutta) strains. In order to define strategies for long-term conservation, we examined the genetic structure of the 8 known pure populations using 15 microsatellite loci. The analyses reveal extraordinarily strong genetic differentiation among populations separated by < 15 km, an…
998	-0.1250	-0.0625	0.6250	-0.4688	0.2250	2002	The European beaver (Castor fiber) once was a common species in Europe. Due to hunting and increased intolerance, the species disappeared from most countries of its former range. In Belgium, the last beaver was killed in 1848. During the last decade many countries have carried out reintroduction and translocation programmes to restore the range of the beaver in Europe. In spite of these and many …
999	0.1429	0.0000	-0.2857	-0.5000	0.2071	2002	The island endemic Madagascar Fish-Eagle (Haliaeetus vociferoides) is one of the most endangered birds of prey. Certain populations in west-central Madagascar sometimes exhibit a third, and sometimes a fourth, adult involved in breeding activities at a nest. We applied DNA fingerprinting to assess relatedness among 17 individuals at four nests. In all nests with young, a subordinate rather than t…
1000	1.2500	0.7500	1.8333	-0.3333	1.0792	2002	The lake sturgeon (Acipenser fulvescens) is a species of cultural significance to the Menominee Nation, a Native American tribe indigenous to northeast Wisconsin. Lake sturgeon in the Lake Winnebago system historically migrated up the Wolf River to spawn at Keshena Falls, within the current boundaries of the Menominee Reservation where, each spring, the Menominee people gathered at Keshena Falls …
1001	0.0000	-0.4444	-0.2222	-0.3889	0.0056	2002	Restoration of the crested ibis, Nipponia nippon. J. Appl. Anim. Res., 22: 193-200. In China, the crested ibis Nipponia nippon was thought to have become extinct until seven birds were rediscovered in 1981. After its rediscovery, various projects for the conservation of the species in the wild and for captive breeding were begun with the goal of managing the population. A total number of this. sp…
1002	0.1818	0.0909	0.2727	-0.3636	0.0636	2002	Alien species invasions have already caused substantial ecological and economic damage and will likely have even greater negative consequences in the future. Thus, it is imperative to improve our basic ecological understanding of these invasions and enhance our ability to reverse or mitigate their often devastating effects. Invasions by fire-promoting alien grasses have played a particularly impo…
1003	1.8000	1.1000	1.7000	-0.2000	0.8250	2002	The successful recovery of critically endangered flora will rely increasingly on its translocation to secure sites where the amelioration of threats has been successful or where current threats such as weeds are absent. Translocations are both costly and time consuming and in many cases involve very small numbers of plants from critically endangered populations. Consequently it is important that …
1004	-0.1667	0.5000	-0.1667	-0.3333	0.4083	2002	The European bison, extirpated from the Carpathian Mountains over 200 years ago, was reintroduced to the Bieszczady Mountains in the 1960/1970s in two small, isolated herds, and is now threatened by high inbreeding and low genetic variability A new program of re-establishing viable populations in the Carpathians is based on the genetic analysis of formerly released animals, using the European Bis…
1005	-0.2000	-0.3000	1.1000	-0.5000	0.4900	2002	The pattern of dispersal of burrowing bettongs (Bettongia lesueur) was studied in a population reintroduced to a peninsula protected from exotic predators at Heirisson Prong in Shark Bay, Western Australia. The reintroduced population was growing strongly in numbers and expanding in area during the study. Young were first marked in the pouch and subsequently monitored by trapping and radio-teleme…
1006	-0.1250	-0.1250	-0.3750	-0.5000	-0.1625	2002	Crocodylus siamensis, the Siamese crocodile, is a critically endangered species of freshwater crocodile previously distributed throughout much of SE Asia. Recovery plans call for reintroductions to the wild using founder individuals currently in captivity, mostly in commercial crocodile farms: On many farms C. siamensis has been intentionally hybridised with either Cuban crocodiles, C. rhombifer,…
1007	0.2727	0.2727	-0.2727	-0.5000	0.1864	2003	Empirical support for the genetic management strategies employed by captive breeding and reintroduction programs is scarce. We evaluated the genetic management plan for the highly endangered black-footed ferret (Mustela nigripes) developed by the American Zoo and Aquarium Associations (AZA) as a part of the species survival plan (SSP). We contrasted data collected from five microsatellite loci to…
1008	0.6000	0.4000	1.1000	-0.3000	0.7650	2003	Nine bilbies were reintroduced to a 14-km(2) reserve free of rabbits, cats and foxes in South Australia in April 2000. The survival, growth and ecology of the population were studied for 17 months after release by means of radio-tracking and trapping. Reproduction was continuous over the study period, with juveniles successfully recruited into the population. Home-range size of female bilbies ave…
1009	-0.3750	-0.2500	0.8750	-0.3750	0.2688	2003	Wild boar Sus scrofa has been extinct in Britain for several centuries. Recently, however, some conservationists have argued that it should be reintroduced. Here, we report that two populations of free-living wild boar are already present in Britain, in the south of England, ranging over areas of approximately 15 km(2) in the county of Dorset and 175 km 2 in the counties of Kent and East Sussex. …
1010	0.6875	-0.0625	0.1875	-0.4118	0.2156	2003	The Eagle Owl has been considered extinct in Hesse. western Germany. since 1910. Reasons for its disappearance were mainly persecution by shooting, but also by egg collecting and 'trophy hunting' etc. As late as 1925 a pair of Eagle Owls was shot at Creuzburg near the border between Thuringia and Hesse. The main reasons for the reappearance of the Eagle Owl in Hesse are reintroduction programmes …
1011	0.2667	0.0000	0.1333	-0.2333	0.2000	2003	The Eagle Owl became extinct in Schleswig-Holstein in about 1850 as a direct result of human persecution. In 1981 the state government of Schleswig-Holstein decided to attempt to re-introduce the Eagle Owl as a characteristic species within the state. The species protection programme "Re-introduction of the Eagle Owl in Schleswig-Holstein" was carried out successfully by the State Society for Owl…
1013	0.2000	-0.1000	-0.4000	-0.5000	-0.1000	2003	Until recently, eastern woodrats (Neotoma floridana, Ord) at Pine Hills, Union County, were believed to be the only extant population in Illinois. During 1994, additional populations in adjacent Jackson County were discovered at Fountain Bluff, Horseshoe Bluff, and Little Grand Canyon. Genetic variation among Illinois woodrat populations was estimated based on microsatellite DNA at 6 loci. The fo…
1014	1.6250	0.1250	0.7500	-0.1875	0.4938	2003	The irregular distribution of the White-tailed Eagle in Europe is considered to be a relict of an earlier pan-European range. It was due to intense human persecution in Western Europe in the last millennium. Although populations in northern Europe have recovered, there is no such change in the rest of the continent. Most ornithologists regard this eagle as a northern species living in wild places…
1015	0.0833	-0.1667	1.0000	-0.4583	-0.1875	2003	The last two pairs of White-tailed Sea Eagle were extinguished from Israel in 1957 following the drainage of the Hula swamp and the massive and uncontrolled use of Thallium sulphate. These were probably the last breeding pairs of the species in this area of the Middle East: Lebanon, Israel, Syria and Iraq. Since the extinction, only wintering, or migrating, White-tailed Sea Eagles (less than seve…
1016	0.2857	0.5714	1.5714	-0.4286	0.7786	2003	Archaeology, placenames and documentary evidence clearly reveals that the Sea Eagle was once a common and widespread bird in the British Isles. Habitat loss and persecution reduced it to west and north coast strongholds in the 19th century leading to its ultimate extinction as a breeding bird by 1916. The localities of both Golden and Sea Eagle clutches taken in the past indicate that the two spe…
1019	0.0217	0.3261	1.5652	-0.4239	0.7717	2003	Current Status: The Quino checkerspot butterfly (Euphydryas editha quino), is federally listed as endangered. This taxon occurs in San Diego and Riverside Counties and several localities in Baja California Norte, Mexico. Although no long-term empirical monitoring of populations has been conducted, some conclusions may be drawn regarding the species' overall status. The Quino checkerspot butterfly…
1020	0.2222	0.1481	1.1852	-0.3889	0.6019	2003	The eastern Gulf Slope streams draining the Apalachicolan Region are defined as streams from the Escambia to the Suwannee River systems. Occurring in southeast Alabama, west-central and southwest Georgia, and north Florida, these river systems collectively form one of the largest drainage areas in the eastern Gulf Coastal Plain. Historically, these rivers were known for their rich freshwater muss…
1021	-0.4000	-0.1500	0.2500	-0.3750	-0.0175	2003	The Peary caribou (Rangifer tarandus pearyi) was recognized as 'Threatened' by the Committee on the Status of Endangered Wildlife in Canada in 1979 and 'Endangered' in 1991. It is the only member of the deer family (Cervidae) found on the Queen Elizabeth Islands (QEI) of the Canadian High Arctic. The Peary caribou is a significant part of the region's biodiversity and a socially important and eco…
1022	0.1818	-0.0909	0.4545	-0.5000	0.2727	2003	Currently, river otters (Lontra canadensis) range throughout Canada and northern parts of the United States, which constitutes half their historical range. River otters are a threatened species in South Dakota, although their current status and distribution are relatively unknown. We attempted to determine the status and distribution of river otters in South Dakota. To conduct river otter surveys…
1023	2.5000	-1.2500	0.2500	-0.5000	0.8250	2003	We report a case of successful reproduction in wild-released orphan chimpanzees. Using non-invasive genetic analysis, we determined the paternity of an infant born to a female chimpanzee released by HELP (Habitat Ecologique et Liberte des Primates) Congo into the Conkouati-Douli National Park, Republic of Congo. The sire was a released male, thus demonstrating successful reproduction in both male…
1024	-1.3000	-0.5000	0.6000	-0.4500	-0.3800	2003	Dasyurid marsupials are distributed throughout the major terrestrial environments of Australia, but since European settlement have suffered local and regional extinctions, range reductions and population decline In this paper we examine the conservation status of small dasyurids (<500 g) and the threats they face. We also evaluate recovery procedures for threatened taxa and assess their success. …
1025	0.6667	0.1667	1.3333	-0.5000	0.4750	2003	The genetic diversity of re-established population of endangered species Allium angulosum L. was tested as a one part of rescue program. Founder individuals were picked in Chropyne - Zarici area (North Moravia, Czech Republic) and new population was set in Protected Landscape Area Litovelske Pomoravi (North Moravia, Czech Republic). The task was whether the newly founded population was made by re…
1026	1.1111	0.2222	0.4444	-0.5000	0.4722	2003	The aim of this work was to assess density, biomass and species composition of earthworm communities within four translocated grasslands at Runway 2, Manchester Airport. Results from this study also evaluated the availability of earthworms as a food source for displaced, protected vertebrate species. The sites studied differed in topography and method/type of soil/turf transfer Earthworms were ex…
1027	0.3333	0.1667	0.0000	-0.4167	0.6500	2003	The ecological communities of Quail Island (Otamahua) in Lyttelton Harbour, Banks Peninsula, New Zealand, are being restored to a more natural condition. Invertebrates were collected from the island and identified to produce an inventory. Banks Peninsula endemic species currently known from Quail Island include: five spider species Misgolas borealis, Migas saxatilis, Maniho ngaitahu, Pahora kaitu…
1028	1.1216	0.6081	1.4865	-0.2703	1.1784	2003	This Strategy provides a response to the key threats to native fish populations in the Murray- Darling Basin. These range from flow regulation, habitat degradation, lowered water quality, manmade barriers to fish movement, the introduction of alien fish species, fisheries exploitation, the spread of diseases and translocation and stocking of fish. Native fish populations in the Basin's rivers hav…
1029	0.3000	0.1000	0.7000	-0.5000	0.5250	2003	Translocation of animals to re-establish extirpated populations or to maintain declining ones has often been carried out without genetic information on source or target populations, or adequate consideration of the potential effects of mixing genetic stocks. We consider the conservation status of the fisher (Martes pennanti) and evaluate the potential genetic consequences of past and future trans…
1031	0.0000	0.3333	0.5833	-0.3333	0.4771	2003	Current Species Status: The Karner blue butterfly, Lycaeides melissa samuelis Nabokov (Lepidoptera: Lycaenidae), formerly occurred in a band extending across 12 states from Minnesota to Maine and in the province of Ontario, Canada, and now only occurs in the seven states of Minnesota, Wisconsin, Indiana, Michigan, New York, New Hampshire, and Ohio. Wisconsin and Michigan support the greatest numb…
1032	0.5294	0.0000	0.2353	-0.4706	0.4765	2003	Baseline data on health of free-ranging wildlife is essential to evaluate impacts of habitat transformation and wildlife translocation, rehabilitation, and reintroduction programs. Health information on many species, especially great apes, is extremely limited. Between 1996 and 1998, 84 free-ranging orangutans captured for translocation, underwent a complete health evaluation. Analogous data were…
1033	0.0000	-0.1111	0.4444	-0.1667	0.6611	2003	This 589-page book is meant to be an introduction to the subject of mammal invasions and their threat to biodiversity and ecological integrity around the world. It represents a companion volume to Introduced Birds of the World. The book provides a brief description of 337 mammalian species that have been introduced, reintroduced or translocated into new environments, with a summary of the history…
1034	0.2500	0.2500	1.7500	-0.5000	1.4250	2003	The development of new scientific techniques has led to significant advances in our understanding of biodiversity and the threats facing animal populations. Zoos have been at the forefront of the application of these techniques, ranging from cytogenetics to the analysis of small-population biology, with the aim of improving animal management and facilitating in situ conservation. Many of the key …
1035	1.7500	1.0000	1.2500	0.2500	1.2000	2003	This paper reviews the occurrence and quality of reintroductions of plants and animals, and the use of reintroduction as a tool in conservation biology. The Re-introduction Specialist Group (RSG) of the IUCN/Species Survival Commission (SSC) was created in 1988 and the activities of the Group are described. Illustrations of innovative processes and practices, developed within improved frameworks …
1037	1.2500	0.6250	1.0000	-0.3750	0.5125	2003	The last lowland locality of Gentiana verna in the Czech Republic is a calcareous grassland near Rovna at Strakonice in South Bohemia. This locality was the subject of a recovery programme that included support of the remaining population by micropropagation. The plants were inoculated with arbuscular mycorrhizal fungi (AMF) after their transfer to ex vitro and the effect of AMF on their establis…
1038	-0.2222	-0.3333	0.1111	-0.4444	-0.2278	2003	Previous work suggests that submergence of Lycaena dispar larvae during overwintering may play a significant role in this butterfly's population dynamics. Since potential re-introduction sites in eastern England are prone to regular seasonal flooding, we further studied the species' submergence tolerance with a view to formulating management protocols conducive to larval survivorship under period…
1039	0.0000	-0.2500	1.7500	-0.5000	1.0125	2003	This paper presents data obtained on the biology of the Marquesan Imperial-Pigeon, or Upe, a critically endangered species that is very poorly studied, during a reintroduction procedure of the species from Nuku Hiva to Ua Huka Island, which was initiated as a conservation priority to create a second population. Our data show that in the study area, the Upe preferentially used the plant species of…
1040	0.3750	-0.2500	0.8750	-0.3750	0.3188	2003	The leaf beetles Cryptocephalus coryli, C. decemmaculatus and C. nitidulus are of conservation concern and are included on the UK Biodiversity Action Plan. The distinctiveness of the disjunct remaining populations of these beetles was compared to that of more continuously distributed Cryptocephalus species. This was carried out with a view to defining evolutionary significant units (ESUs) in the …
1041	0.2000	0.5000	0.6000	-0.4500	0.4700	2003	In a Zoo-FISH study chicken autosomal chromosome paints 1 to 9 (GGA1-GGA9) were hybridized to metaphase spreads of nine diverse birds belonging to primitive and modern orders. This comparative approach allows tracing of chromosomal rearrangements that occurred during bird evolution. Striking homologies in the chromosomes of the different species were noted, indicating a high degree of evolutionar…
1042	0.7500	0.2500	1.5000	-0.4375	0.8000	2003	The Delmarva fox squirrel, Sciurus niger cinereus, is a federally listed endangered subspecies whose range has been reduced by 90%. In an attempt to increase both population size and range, translocation sites were established beginning in the 1960's by moving squirrels from the natural range to sites outside the current range. Although translocations have served as the primary component of the D…
1043	-0.3846	-0.3077	0.4615	-0.4231	-0.0577	2003	Silene hifacensis is a narrowly endemic plant, restricted to a few small populations on limestone cliffs in the Spanish province of Alicante and on the Balearic island of Ibiza. The species was collected to extinction in its original mainland location by the early 20th century. Attempts have been made to reintroduce S. hifacensis to this area but conservation efforts are limited by a lack of info…
1044	0.0909	-0.0909	1.5455	-0.5000	0.3545	2003	Until recently, the dusky Canada goose (Branta canadensis occidentalis) was managed as one breeding population from the Copper River Delta (CRD), Alaska. Population numbers on the CRD have declined precipitously over the last three decades, due in part to changes in habitat. In 1981, a pair of Canada geese, presumably B. c. occidentalis, was reported nesting on Middleton Island (MID), in the Gulf…
1045	0.7000	0.2000	0.9000	-0.4500	0.6150	2003	Dry, sandy scrub habitats of the Florida peninsula represent naturally fragmented remnants of xeric ecosystems that were widespread during the Pliocene and early Pleistocene. This habitat is characterized by high endemism, and distribution of genetic and evolutionary diversity among scrub " islands" is of compelling interest because Florida scrub is rapidly disappearing under human development. W…
1046	0.3000	0.1000	0.4000	-0.5000	0.2300	2003	Pleistocene fragmentation of the Great Bahama Bank resulted in one large and several small populations of rock iguanas (Cyclura cychlura). We explore patterns of genetic variation within and among these island populations using mitochondrial sequence data (partial ND4 to tRNA(Leu)) in combination with eight polymorphic microsatellite loci (2 to 10 alleles). Genetic data support two phylogeographi…
1047	0.5000	0.2000	2.1000	-0.3750	1.2900	2003	Underpinning the conservation management of Austropotamobius pallipes in the UK is the process of monitoring and reporting crayfish distribution. Should the current trend in the decline of A. pallipes continue, the species could be virtually extinct in mainland Britain within 30 years (SIBLEY, 2003). Conversely, if the increase in the distribution of non-indigenous crayfish species (NICS) continu…
1048	0.4286	0.0000	1.0000	-0.5000	0.7929	2003	When looking at the various national surveys performed in Metropolitan France since 1977 by the Conseil superieur de la peche, crayfish species distribution shows that nativespecies (Austropotamobius pallipes, Astacus astacus, Austropotamobius torrentium) are either rare, or in decline; while the introduced species (Orconectes limosus, Pacifastacus leniusculus, Procambarus clarkii, Astacus leptod…
1049	-0.3333	0.0000	0.0833	-0.5000	-0.0500	2003	Before 1994, the California condor (Gymnogyps californianus) captive program relied upon egg removal, double clutching, and hand rearing for the rapid increase of the captive population and subsequent reintroduction. Problems encountered with the first hand-reared released birds resulted in modification of the captive condor program to initiate parent rearing whenever possible. From 1994 through …
1050	0.2500	0.5000	0.7500	-0.5000	0.7438	2003	Stocks of anadromous American shad Alosa sapidissima, blueback herring A. aestivalis, and alewife A. pseudoharengus are being restored to the Susquehanna River in Maryland, Pennsylvania, and New York. This river once supported extensive American shad and herring fisheries that were lost with construction of four large hydroelectric dams in the lower 90 kin during 1904-1931. Fish reintroduction an…
1051	0.9167	0.2500	1.3333	-0.5417	0.5875	2003	Among fishes of the family Clupeidae (which includes the shads), about 29 species are diadromous, most of them anadromous, though one is amphidromous and two are catadromous. The origin and evolution of diadromy in shads remains largely unexamined, and how often it has evolved is unknown. The implications of diadromy, nine of which follow, for the ecology, evolution, and biogeography of shads are…
1052	0.7059	0.2941	0.5294	-0.4706	0.4941	2003	Vulture Reintroduction Projects in the Alps. In the last century all four European vulture species nested in the Alps, albeit with different status, sometimes based upon unreliable historical data. Proposals for the reintroduction of the Bearded Vulture had already been put forward in the 1920's but the plan finally became operative with a program of reintroductions using the `hacking' technique …
1053	1.2857	0.4286	2.5714	-0.5000	1.7357	2003	Conservation and reintroductions: poor planning, many projects. By examining the INFS (Istituto Nazionale per la Fauna Selvatica) mail archives, scientific literature, the main popular nature magazines, and bulletins from the most relevant nature conservation associations, it has been possible to assess the extent of raptor reintroduction projects proposed or in progress in Italy between 1995 and…
1054	-0.2245	0.2857	0.3878	-0.3673	-0.0133	2003	In 2001 the California Department of Fish and Game requested that I conduct an independent review of the causes of mortality of California Condors and to specifically review the data on lead in the environment in California and the magnitude of the lead exposure hazard to condors. The scope of this study has included the compilation of data on mortality, movements of birds in the field, feeding, …
1055	0.6250	0.1250	0.6250	-0.5000	0.5063	2003	1. After re-introduction in 1991 of Eurasian otters Lutra lutra (L.) to the River Lee catchment (England), changes in range were assessed from spraint collections in the periods 1991-1994, 1995 1997 and 1998-2000. Diet, assessed from concerted spraint sampling within the first two periods, was compared between 1992-1994 and 1996-1997, with dietary preferences assessed for the initial phase using …
1060	0.5556	1.2222	1.5556	-0.4583	1.4222	2003	The aim of this study was to evaluate the recovery and survival of four species of unionid mussles [pimpleback, Quadrula pustulosa pustulosa (I. Lea, 1831); spike, Elliptio dilatata (Rafinesque, 1820); Higgins eye, Lampsilis higginsii (I. Lea, 1857); and pocketbook, Lampsilis cardium (Rafinesque, 1820)] that were experimentally relocated to in situ refugia in the St Croix River of Minnesota and W…
1061	0.6667	-0.2500	0.9167	-0.4167	0.4375	2003	Kokako (Callaeas cinerea wilsoni) population recovery on the North Island of New Zealand depends primarily on control of key introduced mammal pests, especially ship rats (Rattus rattus) and brushtail possums (Trichosurus vulpecula). Recovery can still occur if pest control is pulsed (x years 'on'; y years 'off) because kokako sub-adults and adults are generally long-lived, although chick product…
1062	0.9375	-0.0625	0.3125	-0.4375	0.4875	2003	The western barred bandicoot was reintroduced to the Australian mainland in 1995 after an absence of at least 60 years. The new population was derived from 14 animals, reintroduced to Heirisson Prong from Dorre Island in Shark Bay, Western Australia. Introduced predators (the European red fox and the feral cat) were controlled at the reintroduction site, but European rabbits were not. A large fen…
1063	0.6250	-0.5000	-0.1250	-0.3125	1.3375	2003	The behavioral development of reintroduced, captive-born animals and their wild-born offspring is understudied, limiting the scientific understanding and, therefore, utility of reintroduction as a conservation tool. Several reintroduction programs have shown that survival rates of captive-born animals are lower than those of their wild-born offspring. However, whether these differences are becaus…
1064	-0.1429	0.0000	0.8571	-0.4286	0.5429	2003	Maritime ringlet butterflies (Coenonympha tullia nipisiquit McDunnough) are rare, endangered salt marsh butterflies with larvae that survive periodic tidal submergence. Only six disjunct populations are known to exist. First-instar larvae were released and monitored in seven microhabitats within a salt marsh in Bathurst, New Brunswick, Canada. From resighting data, microhabitat-specific daily dea…
1065	2.6667	0.6667	3.3333	-0.3000	1.8444	2003	Declines in the number and range of prairie grouse (Tympanuchus spp.) in North America have prompted numerous translocation efforts to establish additional populations, but overall success of translocations has been low. Because success of a translocation is ultimately determined by the quantity and quality of habitat at the translocation site, evaluating habitat prior to translocation should be …
1066	-0.2000	0.0000	1.2000	-0.5000	0.3300	2003	Recent studies illustrate the emerging field of restoration genetics, which is a synthesis of restoration ecology and population genetics. The translocation of organisms during the restoration of native ecosystems has provoked new questions concerning the consequences of sampling protocols and of intraspecific hybridization between locally adapted and transplanted genotypes. Studies are now under…
1067	-2.1000	-0.8000	-0.8000	-0.4500	-0.5700	2003	Desert bighorn sheep (Ovis canadensis) are known for their climbing skills in rugged and steep terrain. Occasionally sheep die from climbing accidents. Between 1979 and 1995, the Arizona Game and Fish Department reintroduced desert bighorn sheep to areas within their historic distribution: northwest, southwest, southeast, and central Arizona. Because at least half of reintroduced sheep (n = 412) …
1068	0.2500	0.7500	0.8333	-0.3750	1.0375	2003	We translocated five colonies of the highly social and co-operatively breeding Black-eared Miner Manorina melanotis, an endangered Australian honeyeater. Two colonies were released immediately (hard release) and two colonies were housed in aviaries for up to a week on-site and then supplied with food for a further week following release (soft release). A fifth colony was released using a combinat…
1069	0.5000	0.5000	0.8750	-0.5000	0.6313	2003	The state of Washington and four Native American tribes on the east Olympic Peninsula cooperatively conducted single translocations of 17 Roosevelt elk into the Dosewallips drainage in 1995 and 24 elk into the Skokomish drainage in 1997, in attempts to augment the small resident herds. Three of the elk translocated into the Dosewallips and 12 of those translocated into the Skokomish were fitted w…
1070	-0.1667	-1.1667	-0.5000	-0.5000	0.0083	2003	The reintroduction of wild boar from central Europe after World War II has contributed substantially to the range expansion of this species in Italy, where indiscriminate hunting in earlier times resulted in extreme demographic reduction. However, the genetic impact of such processes is not well-understood. In this study, 105 individuals from Italian and Hungarian wild boar populations were chara…
1071	0.5455	0.1818	0.6364	-0.4286	0.4591	2003	As part of a project to restore the American peregrine falcon (Falco peregrinus anatum) in Kentucky, cliff habitat, we initiated a series of pre-release evaluations designed to promote efficient allocation of project resources and to provide empirical support for decision-making. Pre-release evaluations included development of a demographic model examining the relative influence of first-year mor…
1072	0.4000	0.2000	1.0000	-0.5000	0.5400	2003	This paper presents brief overview of the historical development of the Beaver (Castor fiber) population in Germany. Thanks to conservation legislation and undertaken protection measures the post-war population of subspecies C. f. albicus (Matsche, 1970) survived from extinction. That population has grown up afterwards to approximately 3,500 animals. Also reintroduction projects are described. Th…
1073	1.4000	1.0000	-0.4000	-0.4000	0.8900	2003	Captive breeding and release programs, widely used to supplement populations of declining species, minimize juvenile mortality to achieve rapid population growth. However, raising animals in benign environments may promote traits that are adaptive in captivity but maladaptive in nature. In chinook salmon, hatchery rearing relaxes natural selection favoring large eggs, allowing fecundity selection…
1074	0.7143	0.5714	0.7143	-0.4286	0.3643	2003	Exterminated at the beginning of the 19th century, the beaver was reintroduced along the upper Rhine with animals captured in the Rhone valley: 22 animals released on the river Muehlbach (1973) and the river Moder (1993-95) in Alsace, thus as 4 animals on the river Rench (1979) in Baden. Method and results of the monitoring realized at 1998-2002 on both riversides of the upper Rhine are presented…
1075	-0.5714	0.4286	0.4286	-0.3571	0.9286	2003	Predation is an important selective pressure in natural ecosystems. Among non-human primates, relatively little is known about how predators hunt primate prey and how primates acquire adaptive responses to counteract predation. In this study we took advantage of the recent reintroduction of radio-tagged harpy eagles (Harpia harpyja) to Barro Colorado Island (BCI), Panama to explore how mantled ho…
1077	0.8462	0.0000	0.1538	-0.4286	0.3731	2003	We studied habitat use and movements of a repatriated population of federally endangered Wyoming toads (Bufo baxteri) after the breeding season at Mortensen Lake, Albany County, Wyoming, USA. We followed 8 adult toads using telemetry (n = 68 relocations) during periods of activity and observed 59 post-metamorphic juvenile toads (n = 59 locations). Adult toads used habitat with a greater mean vege…
1078	0.3333	0.5000	2.2500	-0.3846	1.5792	2003	1. The UK Biodiversity Action Plan (UKBAP) identifies invertebrate species in danger of national extinction. For many of these species, targets for recovery specify the number of populations that should exist by a specific future date but offer no procedure to plan strategically to achieve the target for any species.2. Here we describe techniques based upon geographic information systems (GIS) th…
1079	-0.7143	-0.1429	-0.8571	-0.5000	0.1286	2003	A total of 21 acidified Norwegian rivers are now being limed to re-establish or restore Atlantic salmon, Salmo salar L., stocks. Natural reproduction of Atlantic salmon was evident 1 year after the first year of liming in all rivers that had lost their native stocks (n=9) except for one river. The density of fry (age 0+) developed significantly more rapidly in rivers that supported remnant stocks…
1080	0.6000	-0.4000	0.9000	-0.5000	0.4600	2003	Mammalian carnivores are increasingly the focus of reintroduction attempts in areas from which they have been extirpated by historic persecution. We used static and dynamic spatial models to evaluate whether a proposed wolf reintroduction to the southern Rocky Mountain region (U.S.A) would advance recovery by increasing species distribution beyond what might be expected through natural range expa…
1081	-0.4286	-0.1429	1.2857	-0.4286	0.4286	2003	During October-December 1989-1991, biologists from the Vermont Fish and Wildlife Department and the USDA Forest Service reintroduced 115 (88 male, 27 female) American Martens (Martes americana) into the southern half of the Green Mountain National Forest. During the years of release, brief radio-contact was made with 9 of the 13 (8 male, 5 female) radio-collared animals, and several of these may …
1082	1.0000	0.5000	2.0000	-0.5000	0.4083	2003	With gray wolves restored to Yellowstone National Park, this ecosystem once again supports the full native array of large ungulates and their attendant large carnivores. We consider the possible ecological implications of wolf restoration in the context of another national park, Isle Royale, where wolves restored themselves a half-century ago. At Isle Royale, where resident mammals are relatively…
1083	-0.4000	-0.3000	-0.1000	-0.4500	0.0450	2003	Wild dogs have been eradicated from most of South Africa. However, a large number of smaller isolated reserves offer the potential for metapopulation conservation management of this species through continued translocations among reserves. Wild dogs were released into the Pilanesberg National Park (500 km(2)), South Africa, in June 1999 from a combination of wild captured and captive-bred individu…
1084	1.6667	0.2500	1.2500	-0.2500	0.8125	2003	The cooperation between international organisations for conservation of species and local wildlife rescue centers is not ideal at present. But the right to exist of the latter is undeniable and their position and contribution to conservation activities should be improved and intensified. Basic approaches were two workshops held by the Humane Society of the United States/International (HSUS/HSI) a…
1085	0.6250	0.3750	1.1250	0.0625	0.7625	2003	Historically, Kuwait is the home for 28 mammalian, over 300 bird, and 40 reptilian species. Expanding human population and technology are increasingly altering Kuwait's natural habitat. Such alterations have lead to the disappearance of many native wildlife species. Currently, eight mammalian species have been eradicated locally but are available elsewhere in the Arabian Peninsula. I have develop…
1086	-0.1250	0.2500	1.0000	-0.3333	0.6000	2003	We analysed the mitochondrial DNA (mtDNA) from two historical samples of eastern North American wolves: the last wolf reported to have been killed in northern New York State (ca. 1890s) and a wolf killed in Maine in the 1880s. These wolves represent eastern wolves, presently classified as the gray wolf (Canis lupus) subspecies Canis lupus lycaon, which were present well before the expansion of we…
1087	1.1250	0.3750	-0.2500	-0.5000	0.2625	2003	We monitored the survival, dispersal, and home-range establishment of captive-bred, reintroduced puaiohi Myadestes palmeri, a critically endangered thrush endemic to the island of Kauai. Fourteen captive-bred, juvenile birds were released from hacktowers in January-February 1999 and monitored for 8-10 weeks using radiotelemetry. All 14 birds (100%) survived to 56 days post-release. Two birds (14.…
1089	-0.2000	-0.1000	1.0000	-0.4000	0.3200	2003	British red squirrel populations have been subject to landscape management practices resulting in large-scale fragmentation and defragmentation of habitat, as well as numerous historical introductions of closely related subspecies. This unique population history allowed us to examine: (1) the morphological changes to a rare native species probably caused by hybridization with introduced subspecie…
1090	0.5882	-0.2353	-0.6471	-0.3056	0.2294	2003	1. Interactions between captive-reared and wild salmonids are frequent because hatcheries annually rear millions of fish for release in conservation programmes while many thousands of domesticated fish escape from fish farms. However, the outcome of competition between captive-reared and wild fish is not clear: wild fish may be smaller and less aggressive than hatchery fish, but they have more lo…
1091	0.3333	0.4444	1.4444	-0.5000	0.9778	2003	Using microsatellite analysis, we investigated the reproductive success and genetic structure of a translocated colony of the Bahamian iguana (Cyclura cychlura inornata) 10-yr post introduction. We investigated the reproductive success of the founder males to determine if all were contributing equally to the descendant gene pool. We compared the genetic diversity in the founder population with th…
1092	2.0000	0.2857	2.4286	-0.2143	1.4857	2003	Translocation is increasingly used to maintain evolutionary processes, particularly the genetic rescue of fragmented populations, but it is sometimes a costly and unsuccessful conservation tool. Succeeding at genetic rescue depends on the transfer of alleles between populations in the same way that successful parenthood consists in transferring alleles to the next generation. Moreover, there are …
1093	-0.7500	0.0000	1.3750	-0.5625	0.4313	2003	Coyotes (Canis latrans) in Yellowstone National Park (YNP) have lived in the absence of wolves (Canis lupus) for over 60 years. I examined whether wolf reintroduction in 1995 and 1996 in YNP influenced coyote vigilance and foraging ecology. From December 1997 to July 2000, my co-workers and I collected 1708 h of coyote activity budgets. Once wolves became established in the Park, they once again …
1094	0.6364	0.5455	1.3636	-0.5000	0.6091	2003	This paper reviews and updates the distribution and status of two geographically distinct subspecies of New Zealand Saddleback Philesturnus carunculatus, a New Zealand forest passerine that is highly susceptible to predation by introduced mammals such as stoats and rats. The recovery of the North Island and South Island saddleback populations has been rapid since translocations to offshore island…
1095	0.7000	0.4000	0.8000	-0.4000	0.4450	2003	The introduction of threatened marsupials to islands affords a high degree of translocation success due to the lack of exotic species on islands, or the feasibility of eradicating them. The dibbler Parantechinus apicalis is a small marsupial endemic to the southwest of Australia. It is listed under international and national legislation as Endangered, and has been the focus of a successful conser…
1096	0.8182	0.6364	1.0000	-0.2727	0.8227	2003	The wolf population in Scandinavia has increased from functionally extinct to about 100 wolves since the 1970s. In 2001 we surveyed four groups of Swedes to analyze the relationship between experience, knowledge, and people's attitude toward wolves. Although all groups support the right of wolves to exist, Swedes who live in areas where wolves have been restored have more negative attitudes than …
1097	-0.1333	0.4000	0.6667	-0.4667	0.6567	2003	The single steps of the species recovery plan "green toad" are presented: It contains the clarification of the historical distribution and the mapping of the recent occurrences as basic research, furthermore investigations of all key populations as well as of the threats and causes of decline. A second step includes the conservation and management of all recent populations by means of legal prote…
1098	-0.4000	0.2000	0.0000	-0.4000	0.3200	2003	The green toad is the most threatened species in Sweden. Today about 200 adults remain in three reproducing populations and a more diffuse occurrence of single or a few individuals mainly along the west and east cost of Scania. A conservation program is running since 2000. This includes captive breeding and reintroduction within the former range, restoration of old localities and the creation of …
1099	0.1429	-0.2857	1.5714	-0.3571	0.6286	2003	The spatial distributions of 20 female and 15 male Arabian oryx Oryx leucoryx, reintroduced into the fenced Mahazat as-Sayd protected area (2,244 km(2)) in western Saudi Arabia between 1990 and 1994, were examined from their release until the end of 1999. Over this period we observed a westward shift in home range location of most male and female founder oryx to include the Rangers' Camp within c…
1100	0.6364	0.3636	1.5455	-0.4091	0.7727	2003	Post-release monitoring, including abundance estimation, is an important part of reintroductions, providing a basis for management intervention designed to achieve long-term persistence. The Arabian oryx Oryx leucoryx became extinct in the wild in 1972, surviving as captive populations. Since 1982 reintroductions of Arabian oryx have taken place in Oman and Saudi Arabia. Modelling of oryx populat…
1101	-0.6667	0.0000	0.0000	-0.5000	-0.3333	2003	Museum specimens from the late 19th and early 20th centuries were surveyed for the single nucleotide polymorphism identified previously and used to diagnose populations of the federally threatened Northeastern Beach Tiger Beetle Cicindela d. dorsalis (Coleoptera: Carabidae). Widespread polymorphism was revealed throughout the historical range of this species, suggesting a relatively recent anthro…
1102	-0.5000	0.0000	1.8333	-0.3333	1.0417	2003	Nineteen of the 27 species of Colombian primates are under some type of threat due to habitat loss and illegal traffic of at least 13 species. There is a high number of individuals that are confiscated during official controls and, as a management strategy, their introduction or reintroduction it protected areas is proposed. A Saimiri sciureus population was introduced seven years ago in a 60 ha …
1103	-0.5000	0.0000	1.8333	-0.3333	1.0417	2003	Nineteen of the 27 species of Colombian primates are under some type of threat due to habitat loss and illegal traffic of at least 13 species. There is a high number of individuals that are confiscated during official controls and, as a management strategy, their introduction or reintroduction in protected areas is proposed. A Saimiri sciureus population was introduced seven years ago in a 60 ha …
1104	1.2857	-0.0714	0.3571	-0.3214	0.3357	2003	The Persian fallow deer (Dama mesopotamica)-among the rarest deer species in the world-has been gradually reintroduced, using individuals from a captive-bred population, in northern Israel since September 1996. As of October 2000, >80 animals were in the wild population. We studied seasonal and circadian attributes of deer home ranges to assess the success of the reintroduction in terms of behavi…
1105	0.1429	0.4286	0.4286	-0.5000	0.4571	2003	We used radiotelemetry and field observations to Study survival and reproduction of 718 reintroduced elk (Cervus elaphus) in eastern Kentucky, USA, from 1997 to 2001. Capture-related injuries accounted for 49% of the transit and post-release mortality. Annual survival was high across all age and sex classes, and ranged from 0.90 (adult females) to 0.97 (yearling females). Calving rates increased …
1106	0.0000	-0.3750	0.1250	-0.4375	-0.0625	2003	Meningeal worm (Parelaphostrongylus tenuis) has been implicated in the failure of several elk (Cervus elaphus) restoration attempts in the eastern United States. However, limited post-release monitoring and a paucity of published literature prevents a clear understanding of this parasite's role in past failures. During winters of 1997-2001, the Kentucky Department of Fish and Wildlife Resources t…
1107	0.6250	-0.2500	0.0625	-0.1250	0.3750	2003	Hydrastis canadensis L. (goldenseal) is an endangered species of perennial wildflower native to eastern North America and is harvested for its root that contains the alkaloids berberine, hydrastine and canadine. Studies have shown this herb to have anti-inflammatory, antibiotic and anti-pyretic effects. Today, the number of wild goldenseal populations is on the decline, to the point of extirpatio…
1108	1.0000	-0.1250	1.8750	-0.3333	1.2375	2003	The box huckleberry (Gaylussacia brachycera (Michx.) Gray) is a slow-growing, dwarf evergreen woody groundcover that is native to both the mountains and coastal plains of Pennsylvania, Virginia, Kentucky, Tennessee, West Virginia, Delaware, and Maryland. It has glossy, dark green, fine-textured foliage, with new growth often red to maroon colored. The box huckleberry's global conservation status …
1109	0.0000	-0.2000	1.0000	-0.4000	0.3300	2003	A role for molecular genetic approaches in conservation of endangered taxa is now commonly recognized. Because conservation genetic analyses provide essential insights on taxonomic status, recent evolutionary history and current health of endangered taxa, they are considered in nearly all conservation programs. Genetic analyses of the critically endangered Far Eastern, or Amur leopard, Panthera p…
1110	0.5000	-0.2500	0.2500	-0.3750	0.9000	2003	European water frogs are characterized by anthropic introductions and Rana ridibunda may be considered as an invasive species. As such translocations may result in introgression of exotic genes in native populations, i.e. genetic pollution, we studied genetic characteristics (on I I allozymic loci) of natural versus introduced water frogs. Our study contributed to (1) disclose 3 genetic markers a…
1111	2.5000	1.5000	2.5000	-0.5000	1.1750	2003	We focus on constraints faced by antelopes reintroductions in and environments, and propose keys to enhance their success, using the oryx project in Saudi Arabia as example:(1) Monitoring and management of reintroduced populations appear more important than the number of released animals;(2) Because of the low accuracy of population size estimators, we recommend to implement a continuous monitori…
1112	0.8333	0.3333	0.0000	-0.2143	0.3167	2003	The black-footed ferret (Mustela nigripes) of North America is critically endangered due in part to its extreme specialization on formerly stable and abundant prairie dogs (Cynomys). Its close relative, the Siberian polecat (M. eversmannii) seems to have been subjected to a varying environment that was not conducive to specialization. One source of environmental variation in Asian steppes was pla…
1113	0.1818	0.8182	1.0909	-0.4091	1.0091	2003	We studied survival and demography of black bears, Ursus americanus, in Banff National Park (BNP) from 1994 to 2000 to test the efficacy of National Park protection. We monitored 25 radiocollared bears an average of 1.9 years each for a total of 51.8 bear-years. Eighty-two percent of all mortality (n = 11) was human-caused, composed of highway mortality (36%), management mortality (27%) and manag…
1114	0.4545	0.2727	0.9091	-0.4545	0.6227	2003	Translocation of species for conservation purposes is a key element of many recovery programs. While the benefits of translocations seem obvious, potential negative effects have been described. For endangered beach mice (Peromyscus polionotus ssp.), repopulation of native, unoccupied habitat using translocated individuals has been extremely successful. Once populations are established, concerns o…
1115	0.6667	0.0000	1.0000	-0.2222	0.6167	2003	Monitoring is essential to evaluate the success of translocations, but is frequently neglected. One exception has been the reinforcement of the otter (Lutra lutra) population in the Derwent and Esk catchments in North East England, UK, between 1990 and 1993. Here, we use data on otter sprainting activity collected before, during and after translocations to identify relationships with vegetation, …
1116	0.0000	-0.6667	-1.0000	-0.2500	-0.1583	2003	The wild water buffalo is highly endangered, with the few remaining populations already affected or likely to be increasingly affected by hybridization with domestic buffalo. The work described here was done to evaluate a genetic method to discriminate wild from mixed ancestry (hybrid) and domestic animals, and to identify with high probability those most likely to be purebred wild. Samples from …
1117	1.8000	0.9000	1.1000	-0.4000	0.9900	2003	Conservation programmes increasingly involve the translocation of animals to reinforce failing populations or establish new ones. To help guide translocation programmes of swift foxes (Vulpes velox) or other imperilled species, we aimed to discern factors affecting translocation success among reintroduced swift foxes in Canada. Post-release movements characterized three stages. In the initial acc…
1118	-0.1000	-0.3000	0.1000	-0.2500	0.2750	2003	The helminth populations found in a group of wild boars collected in central Spain were compared to those in a group of animals imported from a French game farm that produces boars for restocking. Eleven helminth species, including ten nematodes and one acanthocephalan, were found. Gongylonema pulchrum and Macracanthorhynchus hirundinaceus were only detected in autochthonous wild boars, while Oes…
1119	1.2500	0.0000	0.2500	-0.5000	-0.2625	2003	The United States Fish and Wildlife Service has proposed restoring grizzly bears (Ursus arctos) to the Bitterroot ecosystem of central Idaho and western Montana, where grizzly bears were extirpated by 1932. We based estimates of future grizzly bear population size and distribution in the Bitterroot ecosystem on resource selection functions developed for the Yellowstone ecosystem and Swan Mountain…
1120	-0.3000	-0.3000	0.8000	-0.1000	0.4500	2003	In recent years wildlife diseases (infectious and non-infectious) have played a relevant role in both wildlife conservation and public health. Global environmental changes have determined a bimodal evolution of wildlife. On one side a huge loss of biodiversity has been observed leading to the increasing of threatened or endangered species. In contrast few opportunistic taxa increased their abound…
1121	1.0000	-0.1429	0.7143	-0.6429	-0.0071	2003	The population of the scallop Argopecten purpuratus in Mejillones Bay, Chile (23degreesS) was estimated using diving-quadrat techniques between July and August 1999. The Population, distributed over an area of 255 ha, was estimated at about 18 * 10(6) individuals, having a mean length of about 68 mm. Of this number, about 16 * 10(6) individuals were aggregated into a core area of 5 1 ha. A subseq…
1122	-0.5714	-0.7143	0.5714	-0.5000	-0.0071	2003	Allozyme electrophoresis was used to evaluate levels and distribution of genetic diversity in Iberian populations of the threatened coastal sand dune plant Stachys maritima (Lamiaceae). During the last century, this species was subjected to severe habitat fragmentation, mainly as a consequence of tourism activities and urban pressures, with a decreasing of area up to 99% in the Iberian Peninsula …
1123	0.4000	0.4667	0.6667	-0.3438	0.7633	2003	Translocation is a commonly used tool in conservation management. However, because post-release monitoring has been infrequent in the past, reasons for the outcomes of translocations have often been unknown. Here, I review the reintroduction biology (including dispersal patterns, social organisation, survival, habitat use and foraging patterns) of a population of 26 South Island Saddlebacks (Phil…
1124	1.0909	0.5455	0.8182	-0.0909	0.5727	2003	This paper explores the relative effects of host plant dynamics and butterfly-related parameters on butterfly persistence. It considers an empty habitat network where a rare butterfly (Cupido minimus) became extinct in 1939 in part of its historical range in north Wales, UK. Surviving populations of the butterfly in southern Britain were visited to assess use of its host plant (Anthyllis vulnerar…
1125	0.4444	0.2222	1.6667	-0.3889	0.9111	2003	We examined a remnant host plant (Primula veris L.) habitat network that was last inhabited by the rare butterfly Hamearis lucina L. in north Wales in 1943, to assess the relative contribution of several spatial parameters to its regional extinction. We first examined relationships between P. veris characteristics and H. lucina eggs in surviving H. lucina populations, and used these to predict th…
1126	-0.1667	-0.1667	1.3333	-0.3333	0.4250	2003	Neotropical parrots are among the most threatened groups of birds in the world, and many species are facing extinction in a near future. At the same time, the taxonomic position of many species remains unclear. Karyotype analysis has been used to elucidate the phylogenetic status of many bird groups, also providing important information for both in situ and ex situ conservation plans. The objecti…
1127	0.8000	0.3333	0.6667	-0.3125	0.4567	2003	The fringed darter (Etheostoma crossopterum) was introduced into two streams where neither the fringed darter nor any other species of the same subgenus occur but that otherwise have suitable habitat. Darters were collected from two streams in the Cache River basin. and a combination of darters from each source stream were moved to the receiving streams, which also were in the headwaters of the C…
1128	-0.3000	-0.8000	1.3000	-0.3636	0.1050	2003	In response to a policy of fire suppression since early in the 20th century, forest managers have recently initiated emergency programs of prescribed burning to reduce readily combustible fuel loads in many forests of the western United States. The effects of burning on woody plant composition and structure are relatively well understood; however, little is known about the impact of burning on ot…
1129	-0.5000	-0.3750	1.2500	-0.4375	0.1438	2003	We report on the social dynamics and behaviour of five lions reintroduced to the Welgevonden Private Game Reserve. Despite initially being together in a boma for three months, the lions did not stay together. Aggression was also noted after the release of a female, which had been placed in the boma earlier after sustaining an injury. The results showed different lions associating and breaking awa…
1130	1.1429	0.4286	1.3571	-0.4643	0.6107	2003	The critically endangered Seychelles Black Paradise Flycatcher Terpsiphone corvina was once found on at least five of the inner (granitic) islands in the Seychelles archipelago, western Indian Ocean. Currently, it is only found on two islands, with c. 98% of the world population (c. 150-200 individuals) occurring on the 10-km(2) island of La Digue. Creation of additional island populations is the…
1131	0.7143	0.1429	2.2857	-0.2857	0.9500	2003	An approach to an overall management planning for the conservation of endangered species within protected natural areas is presented, based mainly on the development of methods for the diagnosis of the conservation status and the identification of critical life cycle stages (phenophases) of target species. This model includes other aspects inherent in the overall planning of a protected area so a…
1132	1.1429	0.4286	0.7143	-0.5000	0.7214	2003	The growth in standard length of endemic soft-muzzled trout Salmothymus obtusirostris, translocated to the Zrnovnica river about 25 years ago, was studied. Before the Prancevica dam was built at the other side of the karst mountain where the river springs from, the river Zrnovnica existed only temporarily and therefore did not provide a habitat for fish. The S. obtusirostris specimens caught rang…
1133	-0.5000	-0.2500	1.1250	-0.5625	0.1500	2003	Beavers were exterminated in Bavaria in 1867. The reintroduction, conducted by the "Bund Naturschutz in Bayern e.V." between 1966 and the late seventies, was very successful: The present beaver population in Bavaria is estimated at more than 6.000 individuals, and it is still growing and expanding into its former range. This success was paralleled by a growing number of conflicts between beavers …
1134	0.2500	0.2500	-0.1250	-0.3750	0.0938	2003	In Austria the last beavers became extinct in the middle of the 19th century. More than 100 years later a successful reintroduction started with a small founder group (50 individuals, most of them from Poland) and was rarely realised by the people. Discovered beaver cuttings seemed to be small sensations and the species had a rather positive image. Unfortunately this changed rapidly when the beav…
1135	-0.5000	-0.2500	1.1250	-0.5625	0.1500	2003	Beavers were exterminated in Bavaria in 1867. The reintroduction, conducted by the "Bund Naturschutz in Bayern e.V." between 1966 and the late seventies, was very successful: The present beaver population in Bavaria is estimated at more than 6.000 individuals, and it is still growing and expanding into its former range. This success was paralleled by a growing number of conflicts between beavers …
1136	0.2500	0.2500	-0.1250	-0.3750	0.0938	2003	In Austria the last beavers became extinct in the middle of the 19th century. More than 100 years later a successful reintroduction started with a small founder group (50 individuals, most of them from Poland) and was rarely realised by the people. Discovered beaver cuttings seemed to be small sensations and the species had a rather positive image. Unfortunately this changed rapidly when the beav…
1137	0.0000	-0.1111	-0.4444	-0.5556	-0.0500	2003	Once distributed along the Coastal Plain from South Carolina to Texas, the short-lipped ladies'-tresses, Spiranthes brevilabris Lindley (Orchidaceae), appeared in 1999 to be restricted to a single population in Levy County, Florida. That population consisted of 152 plants. Ongoing efforts to locate additional populations of this terrestrial orchid have been unsuccessful. We provide 1) a technique…
1138	-0.3750	-0.3750	0.8750	-0.5000	0.6813	2003	For the first time in decades the world population of the critically endangered golden-headed langur has increased. A total of nine langurs births (seven births in 2003), but only three animal losses have been recorded since October 2000, when the ZOOLOGICAL SOCIETY FOR THE CONSERVATION OF SPECIES AND POPULATIONS in partnership with Muenster Zoo initiated the Langur Conservation Project on Cat Ba…
1139	0.1000	0.9000	1.1000	-0.4000	0.9450	2003	1. We studied a reintroduced population of the formerly critically endangered Mauritius kestrel Falco punctatus Temmink from its inception in 1987 until 2002, by which time the population had attained carrying capacity for the study area. Post-1994 the population received minimal management other than the provision of nestboxes.2. We analysed data collected on survival (1987-2002) using program M…
1140	0.2727	-0.0909	3.0000	-0.5455	1.5636	2003	Management plans for threatened or recovering large vertebrate species that are increasing in population size and range focus on the establishment of viable populations within set temporal limits. New Zealand (Hookers) sea lions (Phocarctos hookeri) were declared a threatened species in 1997, and New Zealand legislation requires that threatened species of marine mammals must be managed to reduce …
1141	1.4286	0.7143	1.5714	-0.5714	0.9714	2003	The Egyptian vulture (Neophron percnopterus) breeds in Sicily and, in 22 years of monitoring, has shown a decline followed by a slight recovery. We used Generalised Linear Models to predict: (1) the distribution range, (2) the habitat selection within the range, (3) the quality (i.e., occupation rate, breeding success) of breeding sites. Some 60% of Sicily proved to be unsuitable, being either to…
1142	0.4545	0.6364	1.9091	-0.4091	1.0273	2003	Many species have strong habitat preferences that directly influence population viability. For successful reintroduction of threatened populations that rely on habitat structures, the correct placement of artificial structures is also important to population persistence. In this paper, we present a hierarchical approach to the problem of translocating animals that rely on permanent habitat struct…
1143	1.3333	1.0000	1.8333	-0.2500	1.1083	2003	Optimization and simulation modeling can be used to account for demographic and economic factors simultaneously in a comprehensive analysis of endangered-species population recovery. This is a powerful approach that is broadly applicable but under-utilized in conservation biology. We applied the approach to a population recovery analysis of threatened and endangered piping plovers (Charadrius mel…
1144	1.2857	0.8571	1.8571	-0.3571	1.1143	2003	Understanding the factors that underlie colonization success is crucial both for ecological theory and conservation practices. The most effective way to assess colonization ability is to introduce experimentally different sets of individuals in empty patches of suitable habitat and to monitor the outcome. We translocated mated female waterstriders, Aquarius najas, into 90 streams that were not cu…
1145	0.1333	0.0667	-0.1333	-0.4000	0.0467	2003	Cook's petrel (Pterodroma cookii), a New Zealand endemic, now breeds on only three islands at the extremities of its former range. Holocene fossil bones have indicated sites of 11 extinct colonies on North and South Islands, showing that Cook's petrels preferred hills <1000 m high and 20-30 km inland. This is a forest-breeding, burrowing petrel. Atypically for a seasonally breeding gadfly petrel,…
1146	0.8750	0.3750	0.3750	-0.5625	0.4250	2003	Trounson Kauri Park is a 445-ha fragment of kauri-podocarp forest located in western Northland, New Zealand, and is one of a series of "mainland island" ecosystem restoration projects managed by the Department of Conservation. One of the main objectives at Trounson is to reduce introduced mammalian pest numbers to a level that would allow recovery of those native species still present in the park…
1147	0.4000	0.2000	0.5000	-0.5000	0.0900	2003	Although analyses of intraspecific variability are an important prerequisite for species identification assays, only a few studies have focused on population genetics and historical biogeography of sturgeon species. Here we present the first study on genetic variability of the last remaining Adriatic sturgeon, Acipenser naccarii, derived from mitochondrial and nuclear DNA. Our mitochondrial DNA a…
1148	1.2308	0.9231	1.3846	-0.2308	0.7231	2003	White-tailed deer (Odocoileus virginianus) were nearly extirpated from the southeastern USA during the late 19th and early 20th centuries. Recovery programmes, including protection of remnant native stocks and transplants from other parts of the species' range, were initiated in the early 1900s. The recovery programmes were highly successful and deer are presently numerous and continuously distri…
1149	0.6364	0.4545	0.6364	-0.4545	0.5182	2003	A trial reintroduction of the European beaver (Castor fiber) to Scotland has been proposed and is awaiting Scottish Executive approval. Currently, no data have been published on the actual effects of beavers on the Scottish landscape, although many authors have predicted potential impacts. Such predictions have been based on the impacts of the beaver in other European countries. The aim of this s…
1150	-0.6154	0.0000	0.3077	-0.4231	0.1962	2003	The European beaver (Castor fiber) returned to Denmark in 1999 when 18 beavers were released in Klosterheden State Forest District in the northwestern part of the country. A monitoring programme was initiated to trace the population and distribution of the beavers, beaver-human conflicts, and effects on flora and fauna. The status of flora and fauna in the reintroduction area was systematically i…
1151	0.5000	0.0000	0.7500	-0.5000	0.8000	2003	The beaver (Castor fiber) was reintroduced to the Netherlands in 1988, in the Biesbosch National Park. In the following years beavers were also introduced in several newly developed nature areas, including the Gelderse Poort, a natural area 100 km upstream from the Biesbosch. Fifteen years later, we see a steadily growing beaver population, living in a still expanding ecological network of tradit…
1152	-0.3636	-0.5455	0.8182	-0.4545	-0.1318	2003	After a long period of absence, beavers (Castor fiber) reappeared in Flanders in the spring of 2000, first in the province of Vlaams-Brabant and in 2002 also in Limburg. The beavers originate from the unofficially reintroduced Walloon population. With a view to a future reintroduction project to restock this not yet reproducing Flemish beaver population, a feasibility study was conducted at the r…
1153	-0.8000	-0.2000	0.9000	-0.5000	0.1100	2003	The beaver (Castor fiber) returned to Wallonia mostly due to clandestine reintroductions of 100 Bavarian beavers between 1998 and 2001. Beaver settlements are now present in most of the river basins, sometimes in seemingly unsuitable areas or in highly urbanised zones. Beavers spread widely during the two years following the reintroductions. The Walloon authorities instituted proceedings against …
1154	0.0833	0.5000	0.9167	-0.4583	0.2542	2003	During the 19th century the European beaver (Castor fiber) disappeared from most parts of France, except for the Rhone Valley. In the 1970s, beavers caught from the river Rhone were released in the Loire River, near the city of Blois. While this reintroduction was successful and led to the progressive recolonisation of the Loire River and its tributaries, the density of beaver colonies has remain…
1155	0.5000	0.0000	1.1000	-0.5000	0.2650	2003	European beavers (Castor fiber) have been reintroduced to many areas within their former range. The resulting populations are still in a phase of population growth and range expansion. From a management point of view it is of interest to understand the pattern of population development that these populations are, or will be, exhibiting. Based on data from two surveys of a province in southwestern…
1156	0.1667	0.0000	0.8333	-0.3333	0.4250	2003	After being reduced to about 1,200 animals in eight isolated populations by the beginning of the 20th century, European beavers (Castor fiber) have powerfully recovered in both range and population, through relaxation of persecution, natural spread, and widespread reintroductions. Populations are now (2003) established in all countries within their former natural range in Europe except for Britai…
1157	0.1667	0.2500	1.3333	-0.3750	0.6917	2003	The roles of behavioral studies of individuals in the conservation of wildlife, which should be important for the conservation of birds also, are briefly introduced and discussed in the light of two cases studies of the Asiatic Black Bear Ursus thibetanus and Sika Deer Cervus nippon in Japan. Some local populations of the bear, one of Japan's largest mammal species, are in danger of extinction. A…
1159	0.0000	-0.1429	0.0000	-0.4286	0.2929	2003	In the years 1999-2002, first studies were carried out on the metazoan parasites of Atlantic salmon (Salmo salar L.) recently reintroduced into the Elbe River drainage system, after more than 50 years after the complete extinction of the Elbe salmon population. A total of six helminth species were recorded from salmon smolts from three streams of the Elbe River basin (Kamenice River, Jestedsky an…
1160	1.4000	0.6667	1.6000	-0.4000	0.9433	2003	American Peregrine Falcons in California (Falco peregrinus anatum) have been managed in one of the largest reintroduction programs in the history of endangered species management. However, as for most other widespread natural populations, the spatial and temporal dynamics of California Peregrines have remained poorly understood. Longterm monitoring data on this highly managed species present a un…
1161	1.0000	0.9091	1.0909	-0.5000	1.1909	2003	Soil characteristics, disturbance histories, and species richness among distinct groups of plants and animals may be useful predictors of important conservation areas when data are limited. We used multivariate analysis of covariance to test the hypothesis that the species richness of plants, arthropods, herpetofauna, and breeding birds are correlated and increase with soil fertility (silt and cl…
1162	-1.1538	-0.5385	0.0000	-0.5385	-0.2615	2003	In Alberta, Canada (1982-2001), and in Idaho, Montana, and Wyoming, United States (19872001), wolves (Canis lupus) killed various domestic animals, among which the major prey were sheep in the United States (68%, n = 494) and cattle in Canada (95%; n = 1633). Under recovery programs, the wolf population increased in the United States, and depredation events increased proportionately. In both coun…
1163	-0.1818	-0.1818	0.7273	-0.4091	0.2364	2003	As wolf (Canis lupus) populations recover in Wisconsin (U. S. A.), their depredations on livestock, pets, and hunting dogs have increased. We used a mail-back survey to assess the tolerance of 535 rural citizens of wolves and their preferences regarding the management of "problem" wolves. Specifically, we tested whether people who had lost domestic animals to wolves or other predators were less t…
1164	1.2857	0.2857	0.5714	-0.3571	0.3143	2003	The 10 km(2) island of La Digue, Republic of Seychelles, western Indian Ocean supports the last viable population of the Critically Endangered Seychelles Black Paradise-flycatcher Terpsiphone corvina. Small populations recorded on adjacent islands since the 1980s appear to be ephemeral and not self-sustaining. We document the results of the first island-wide survey of the flycatcher on La Digue u…
1165	1.7143	0.5714	1.5714	-0.3500	0.6786	2003	Translocations of threatened species play an increasingly important role in conservation management. However, few studies have examined what effects, if any, the translocation process itself (i.e. catching, handling, confining, transferring and releasing an animal into an unfamiliar environment) has on subsequent breeding success. Takahe Porphyrio hoclistetteri living on offshore "predator-free" …
1166	0.4286	0.1429	0.7143	-0.4286	0.4929	2003	We studied the effect of food supplementation, female age and clutch order on productivity in a translocated species. Food supplementation increased clutch size from 3.9 to 4.4 (average) eggs per nesting attempt, and more than doubled fledging and recruitment success. Supplemented females started a second clutch 9 days sooner after fledging first clutch chicks than unfed females. During second cl…
[truncated: 3,426 more rows]
